# Supplementary material for: (Z)-1-(4-Methyl­phen­yl)-2-(phenyl­sulfon­yl)ethanone oxime
Source: Acta Crystallogr Sect E Struct Rep Online. 2012 Jul 7;68(Pt 8):o2369. doi: 10.1107/S1600536812030346 (PMC3414300; doi:10.1107/S1600536812030346)
Supplement: Supplementary file 1 [file e-68-o2369-sup1.cif]

##############################################################################
#                                                                            #
# This CIF contains the data in a paper accepted for publication in          #
# Acta Crystallographica Section E. It conforms to the requirements of       #
# Notes for Authors for Acta Crystallographica Section E, and has been       #
# peer reviewed under the auspices of the IUCr Commission on Journals.       #
#                                                                            #
# Full details of the Crystallographic Information File format               #
# are given in the paper "The Crystallographic Information File (CIF):       #
# a New Standard Archive File for Crystallography" by S. R. Hall, F. H.      #
# Allen and I. D. Brown [Acta Cryst. (1991), A47, 655-685].                  #
#                                                                            #
# The current version of the core CIF dictionary is obtainable from          #
# ftp://ftp.iucr.org/pub/cif_core.dic.                                       #
#                                                                            #
# Software is freely available for graphical display of the structure(s)     #
# in this CIF. For information consult the CIF software page                 #
# http://www.iucr.org/resources/cif/software.                                #
#                                                                            #
# This file may be used for bona fide research purposes within the           #
# scientific community so long as proper attribution is given to the journal # 
# article from which it was obtained.                                        #
#                                                                            #
##############################################################################
data_global
_audit_creation_method     'form.cif (version 2.0)'
_journal_data_validation_number     ?
_journal_date_recd_electronic     2012-07-03
_journal_date_accepted     2012-07-03
_journal_name_full     'Acta Crystallographica, Section E'
_journal_year     2012
_journal_volume     68
_journal_issue      8
_journal_page_first     o2369
_journal_page_last     o2369
_journal_paper_category     QO
_journal_paper_doi     10.1107/S1600536812030346
_journal_coeditor_code     HB6884
_publ_contact_author_name     'Professor Fun, Hoong-Kun'
_publ_contact_author_address
;
X-ray Crystallography Unit
School of Physics
Universiti Sains Malaysia
11800 USM, Penang
Malaysia
;
_publ_contact_author_email     hkfun@usm.my
_publ_contact_author_fax     '604 6579150'
_publ_contact_author_phone     '604 6533652'
_publ_section_title
;
(<i>Z</i>)-1-(4-Methylphenyl)-2-(phenylsulfonyl)ethanone oxime
;
loop_
    _publ_author_name
    _publ_author_footnote
    _publ_author_address
    'Fun, Hoong-Kun'
;
Thomson Reuters ResearcherID: A-3561-2009.
;
;
X-ray Crystallography Unit
School of Physics
Universiti Sains Malaysia
11800 USM, Penang
Malaysia
;
    'Tze Shyang Chia' ?
;
X-ray Crystallography Unit
School of Physics
Universiti Sains Malaysia
11800 USM, Penang
Malaysia
;
    'Khalid A. Al-Rashood' ?
;
Department of Pharmaceutical Chemistry
College of Pharmacy
King Saud University
PO Box 2457
Riyadh 11451
Saudi Arabia
;
    'Hatem A. Abdel-Aziz' ?
;
Department of Pharmaceutical Chemistry
College of Pharmacy
King Saud University
PO Box 2457
Riyadh 11451
Saudi Arabia
;
data_I
_audit_creation_method     SHELXL97
_chemical_name_systematic
;
(<i>Z</i>)-1-(4-Methylphenyl)-2-(phenylsulfonyl)ethanone oxime
;
_chemical_name_common     ?
_chemical_formula_moiety     'C15 H15 N O3 S'
_chemical_formula_sum     'C15 H15 N O3 S'
_chemical_formula_iupac     'C15 H15 N O3 S'
_chemical_formula_weight     289.34
_chemical_melting_point     ?
_symmetry_cell_setting     monoclinic
_symmetry_space_group_name_H-M     'P 21/c'
_symmetry_space_group_name_Hall     '-P 2ybc'
loop_
    _symmetry_equiv_pos_as_xyz
    'x, y, z'
    '-x, y+1/2, -z+1/2'
    '-x, -y, -z'
    'x, -y-1/2, z-1/2'
_cell_length_a     5.2305(3)
_cell_length_b     17.6073(11)
_cell_length_c     15.6578(10)
_cell_angle_alpha     90.00
_cell_angle_beta     103.782(2)
_cell_angle_gamma     90.00
_cell_volume     1400.49(15)
_cell_formula_units_Z     4
_cell_measurement_reflns_used     5520
_cell_measurement_theta_min     2.31
_cell_measurement_theta_max     30.74
_cell_measurement_temperature     100.0(10)
_exptl_crystal_description     needle
_exptl_crystal_colour     yellow
_exptl_crystal_size_max     0.29
_exptl_crystal_size_mid     0.09
_exptl_crystal_size_min     0.06
_exptl_crystal_density_diffrn     1.372
_exptl_crystal_density_meas     ?
_exptl_crystal_density_method     'not measured'
_exptl_crystal_F_000     608
_exptl_absorpt_coefficient_mu     0.237
_exptl_absorpt_correction_type     multi-scan
_exptl_absorpt_process_details     '(SADABS; Bruker, 2009)'
_exptl_absorpt_correction_T_min     0.9335
_exptl_absorpt_correction_T_max     0.9850
_exptl_special_details
;
The crystal was placed in the cold stream of an Oxford Cryosystems Cobra
open-flow nitrogen cryostat (Cosier & Glazer, 1986) operating at 100.0(1) K.
;
_diffrn_ambient_temperature     100.0(10)
_diffrn_radiation_type     MoK\a
_diffrn_radiation_wavelength     0.71073
_diffrn_radiation_source     'fine-focus sealed tube'
_diffrn_radiation_monochromator     graphite
_diffrn_measurement_device_type     'Bruker APEX DUO CCD'
_diffrn_measurement_method     '\f and \w'
_diffrn_detector_area_resol_mean     ?
_diffrn_reflns_number     16727
_diffrn_reflns_av_R_equivalents     0.0297
_diffrn_reflns_av_sigmaI/netI     0.0297
_diffrn_reflns_theta_min     1.77
_diffrn_reflns_theta_max     30.80
_diffrn_reflns_theta_full     30.80
_diffrn_measured_fraction_theta_max     0.990
_diffrn_measured_fraction_theta_full     0.990
_diffrn_reflns_limit_h_min     -7
_diffrn_reflns_limit_h_max     7
_diffrn_reflns_limit_k_min     -21
_diffrn_reflns_limit_k_max     25
_diffrn_reflns_limit_l_min     -16
_diffrn_reflns_limit_l_max     22
_diffrn_standards_number     0
_diffrn_standards_interval_count     .
_diffrn_standards_interval_time     .
_diffrn_standards_decay_%     ?
_refine_special_details
;
Refinement of <i>F</i>^2^ against ALL reflections. The weighted <i>R</i>-factor
<i>wR</i> and goodness of fit <i>S</i> are based on <i>F</i>^2^, conventional
<i>R</i>-factors <i>R</i> are based on <i>F</i>, with <i>F</i> set to zero for
negative <i>F</i>^2^. The threshold expression of <i>F</i>^2^ >
\s(<i>F</i>^2^) is used only for calculating <i>R</i>-factors(gt) <i>etc</i>.
and is not relevant to the choice of reflections for refinement.
<i>R</i>-factors based on <i>F</i>^2^ are statistically about twice as large
as those based on <i>F</i>, and <i>R</i>-factors based on ALL data will be
even larger.
;
_reflns_number_total     4349
_reflns_number_gt     3578
_reflns_threshold_expression     I>2\s(I)
_refine_ls_structure_factor_coef     Fsqd
_refine_ls_matrix_type     full
_refine_ls_R_factor_all     0.0488
_refine_ls_R_factor_gt     0.0368
_refine_ls_wR_factor_gt     0.0954
_refine_ls_wR_factor_ref     0.1046
_refine_ls_goodness_of_fit_ref     1.031
_refine_ls_restrained_S_all     1.031
_refine_ls_number_reflns     4349
_refine_ls_number_parameters     186
_refine_ls_number_restraints     0
_refine_ls_hydrogen_treatment     mixed
_refine_ls_weighting_scheme     calc
_refine_ls_weighting_details
       'calc w = 1/[\s^2^(Fo^2^)+(0.0504P)^2^+0.6281P] where P=(Fo^2^+2Fc^2^)/3'
_atom_sites_solution_hydrogens     geom
_atom_sites_solution_primary     direct
_atom_sites_solution_secondary     difmap
_refine_ls_shift/su_max     0.001
_refine_ls_shift/su_mean     0.000
_refine_diff_density_max     0.419
_refine_diff_density_min     -0.331
_refine_ls_extinction_method     none
_refine_ls_extinction_coef     ?
loop_
    _atom_type_symbol
    _atom_type_description
    _atom_type_scat_dispersion_real
    _atom_type_scat_dispersion_imag
    _atom_type_scat_source
    'C' 'C' 0.0033 0.0016
                         'International Tables Vol C Tables 4.2.6.8 and 6.1.1.4'
    'H' 'H' 0.0000 0.0000
                         'International Tables Vol C Tables 4.2.6.8 and 6.1.1.4'
    'N' 'N' 0.0061 0.0033
                         'International Tables Vol C Tables 4.2.6.8 and 6.1.1.4'
    'O' 'O' 0.0106 0.0060
                         'International Tables Vol C Tables 4.2.6.8 and 6.1.1.4'
    'S' 'S' 0.1246 0.1234
                         'International Tables Vol C Tables 4.2.6.8 and 6.1.1.4'
_computing_data_collection     'APEX2 (Bruker, 2009)'
_computing_cell_refinement     'SAINT (Bruker, 2009)'
_computing_data_reduction     'SAINT (Bruker, 2009)'
_computing_structure_solution     'SHELXTL (Sheldrick, 2008)'
_computing_structure_refinement     'SHELXTL (Sheldrick, 2008)'
_computing_molecular_graphics     'SHELXTL (Sheldrick, 2008)'
_computing_publication_material
;
SHELXTL (Sheldrick, 2008) and PLATON (Spek, 2009)
;
loop_
    _atom_site_type_symbol
    _atom_site_label
    _atom_site_fract_x
    _atom_site_fract_y
    _atom_site_fract_z
    _atom_site_U_iso_or_equiv
    _atom_site_adp_type
    _atom_site_calc_flag
    _atom_site_refinement_flags
    _atom_site_occupancy
    _atom_site_symmetry_multiplicity
    _atom_site_disorder_assembly
    _atom_site_disorder_group
    S S1 0.56144(5) 0.782145(17) 0.384686(18) 0.01353(8) Uani d . 1 1 . .
    O O1 0.83354(16) 0.79802(6) 0.38609(6) 0.01848(19) Uani d . 1 1 . .
    O O2 0.50126(19) 0.71628(5) 0.43065(6) 0.0208(2) Uani d . 1 1 . .
    O O3 0.86263(19) 0.92446(6) 0.52121(6) 0.0218(2) Uani d . 1 1 . .
    N N1 0.7376(2) 0.96756(6) 0.44763(7) 0.0177(2) Uani d . 1 1 . .
    C C1 0.4951(3) 0.81035(9) 0.20998(9) 0.0239(3) Uani d . 1 1 . .
    H H1A 0.6457 0.8401 0.2263 0.029 Uiso calc R 1 1 . .
    C C2 0.3699(3) 0.80091(11) 0.12183(9) 0.0319(3) Uani d . 1 1 . .
    H H2A 0.4350 0.8249 0.0785 0.038 Uiso calc R 1 1 . .
    C C3 0.1472(3) 0.75546(11) 0.09865(10) 0.0329(4) Uani d . 1 1 . .
    H H3A 0.0655 0.7485 0.0396 0.039 Uiso calc R 1 1 . .
    C C4 0.0457(3) 0.72046(10) 0.16220(10) 0.0303(3) Uani d . 1 1 . .
    H H4A -0.1042 0.6905 0.1456 0.036 Uiso calc R 1 1 . .
    C C5 0.1662(2) 0.72973(8) 0.25099(9) 0.0214(3) Uani d . 1 1 . .
    H H5A 0.0981 0.7066 0.2942 0.026 Uiso calc R 1 1 . .
    C C6 0.3915(2) 0.77457(7) 0.27336(8) 0.0164(2) Uani d . 1 1 . .
    C C7 0.4295(2) 0.86214(7) 0.43094(8) 0.0154(2) Uani d . 1 1 . .
    H H7A 0.2388 0.8605 0.4130 0.018 Uiso calc R 1 1 . .
    H H7B 0.4803 0.8586 0.4946 0.018 Uiso calc R 1 1 . .
    C C8 0.5234(2) 0.93671(7) 0.40293(8) 0.0153(2) Uani d . 1 1 . .
    C C9 0.3773(2) 0.97524(7) 0.32203(8) 0.0168(2) Uani d . 1 1 . .
    C C10 0.4854(3) 1.03660(9) 0.28673(11) 0.0303(3) Uani d . 1 1 . .
    H H10A 0.6487 1.0555 0.3160 0.036 Uiso calc R 1 1 . .
    C C11 0.3522(3) 1.06969(10) 0.20849(11) 0.0349(4) Uani d . 1 1 . .
    H H11A 0.4286 1.1106 0.1863 0.042 Uiso calc R 1 1 . .
    C C12 0.1092(3) 1.04366(8) 0.16238(9) 0.0255(3) Uani d . 1 1 . .
    C C13 0.0000(3) 0.98351(10) 0.19822(11) 0.0325(3) Uani d . 1 1 . .
    H H13A -0.1644 0.9652 0.1690 0.039 Uiso calc R 1 1 . .
    C C14 0.1302(3) 0.94978(9) 0.27687(10) 0.0283(3) Uani d . 1 1 . .
    H H14A 0.0512 0.9097 0.2996 0.034 Uiso calc R 1 1 . .
    C C15 -0.0305(4) 1.07962(10) 0.07609(11) 0.0353(4) Uani d . 1 1 . .
    H H15A 0.0951 1.0911 0.0422 0.053 Uiso calc R 1 1 . .
    H H15B -0.1154 1.1256 0.0875 0.053 Uiso calc R 1 1 . .
    H H15C -0.1600 1.0450 0.0439 0.053 Uiso calc R 1 1 . .
    H H1O3 1.021(4) 0.9523(12) 0.5474(13) 0.040(5) Uiso d . 1 1 . .
loop_
    _atom_site_aniso_label
    _atom_site_aniso_U_11
    _atom_site_aniso_U_22
    _atom_site_aniso_U_33
    _atom_site_aniso_U_12
    _atom_site_aniso_U_13
    _atom_site_aniso_U_23
    S1 0.01289(12) 0.01713(15) 0.00974(13) -0.00179(9) 0.00102(9) -0.00080(10)
    O1 0.0124(3) 0.0265(5) 0.0157(4) -0.0008(3) 0.0017(3) -0.0018(4)
    O2 0.0274(5) 0.0191(5) 0.0158(4) -0.0032(4) 0.0050(3) 0.0019(4)
    O3 0.0217(4) 0.0216(5) 0.0176(5) -0.0041(4) -0.0045(3) 0.0019(4)
    N1 0.0169(4) 0.0175(5) 0.0162(5) -0.0011(4) -0.0014(4) -0.0007(4)
    C1 0.0232(6) 0.0341(8) 0.0139(6) -0.0006(5) 0.0036(5) -0.0002(5)
    C2 0.0334(7) 0.0499(10) 0.0114(6) 0.0084(7) 0.0033(5) 0.0008(6)
    C3 0.0275(6) 0.0521(10) 0.0142(6) 0.0124(7) -0.0047(5) -0.0123(7)
    C4 0.0181(6) 0.0409(9) 0.0274(8) 0.0022(5) -0.0037(5) -0.0171(7)
    C5 0.0159(5) 0.0267(7) 0.0206(6) -0.0008(5) 0.0019(4) -0.0079(5)
    C6 0.0148(5) 0.0219(6) 0.0113(5) 0.0005(4) 0.0005(4) -0.0032(5)
    C7 0.0143(4) 0.0191(6) 0.0128(5) -0.0023(4) 0.0033(4) -0.0019(4)
    C8 0.0140(5) 0.0163(6) 0.0150(5) -0.0008(4) 0.0025(4) -0.0029(4)
    C9 0.0170(5) 0.0163(6) 0.0161(6) 0.0015(4) 0.0018(4) -0.0025(5)
    C10 0.0296(7) 0.0260(8) 0.0290(8) -0.0092(6) -0.0057(6) 0.0067(6)
    C11 0.0402(8) 0.0265(8) 0.0327(8) -0.0056(6) -0.0021(6) 0.0115(7)
    C12 0.0322(7) 0.0206(7) 0.0201(6) 0.0107(5) -0.0008(5) -0.0014(5)
    C13 0.0256(6) 0.0333(8) 0.0303(8) 0.0002(6) -0.0099(5) 0.0050(7)
    C14 0.0209(6) 0.0286(8) 0.0299(8) -0.0052(5) -0.0047(5) 0.0072(6)
    C15 0.0474(9) 0.0279(8) 0.0243(8) 0.0146(7) -0.0037(6) 0.0014(6)
_geom_special_details
;
All e.s.d.'s (except the e.s.d. in the dihedral angle between two l.s. planes)
are estimated using the full covariance matrix. The cell e.s.d.'s are taken
into account individually in the estimation of e.s.d.'s in distances, angles
and torsion angles; correlations between e.s.d.'s in cell parameters are only
used when they are defined by crystal symmetry. An approximate (isotropic)
treatment of cell e.s.d.'s is used for estimating e.s.d.'s involving l.s.
planes.
;
loop_
    _geom_bond_atom_site_label_1
    _geom_bond_atom_site_label_2
    _geom_bond_site_symmetry_2
    _geom_bond_distance
    _geom_bond_publ_flag
    S1 O2 . 1.4386(10) ?
    S1 O1 . 1.4454(9) ?
    S1 C6 . 1.7630(12) ?
    S1 C7 . 1.7951(13) ?
    O3 N1 . 1.4042(14) ?
    O3 H1O3 . 0.96(2) ?
    N1 C8 . 1.2910(15) ?
    C1 C2 . 1.3896(19) ?
    C1 C6 . 1.3898(18) ?
    C1 H1A . 0.9300 ?
    C2 C3 . 1.388(2) ?
    C2 H2A . 0.9300 ?
    C3 C4 . 1.380(2) ?
    C3 H3A . 0.9300 ?
    C4 C5 . 1.3925(19) ?
    C4 H4A . 0.9300 ?
    C5 C6 . 1.3918(17) ?
    C5 H5A . 0.9300 ?
    C7 C8 . 1.5034(17) ?
    C7 H7A . 0.9700 ?
    C7 H7B . 0.9700 ?
    C8 C9 . 1.4791(17) ?
    C9 C14 . 1.3913(17) ?
    C9 C10 . 1.393(2) ?
    C10 C11 . 1.385(2) ?
    C10 H10A . 0.9300 ?
    C11 C12 . 1.382(2) ?
    C11 H11A . 0.9300 ?
    C12 C13 . 1.384(2) ?
    C12 C15 . 1.513(2) ?
    C13 C14 . 1.390(2) ?
    C13 H13A . 0.9300 ?
    C14 H14A . 0.9300 ?
    C15 H15A . 0.9600 ?
    C15 H15B . 0.9600 ?
    C15 H15C . 0.9600 ?
loop_
    _geom_angle_atom_site_label_1
    _geom_angle_atom_site_label_2
    _geom_angle_atom_site_label_3
    _geom_angle_site_symmetry_1
    _geom_angle_site_symmetry_3
    _geom_angle
    _geom_angle_publ_flag
    O2 S1 O1 . . 118.71(6) ?
    O2 S1 C6 . . 108.34(6) ?
    O1 S1 C6 . . 107.00(6) ?
    O2 S1 C7 . . 106.24(6) ?
    O1 S1 C7 . . 108.29(6) ?
    C6 S1 C7 . . 107.85(6) ?
    N1 O3 H1O3 . . 105.0(12) ?
    C8 N1 O3 . . 113.06(11) ?
    C2 C1 C6 . . 118.90(14) ?
    C2 C1 H1A . . 120.6 ?
    C6 C1 H1A . . 120.6 ?
    C3 C2 C1 . . 119.75(15) ?
    C3 C2 H2A . . 120.1 ?
    C1 C2 H2A . . 120.1 ?
    C4 C3 C2 . . 120.79(13) ?
    C4 C3 H3A . . 119.6 ?
    C2 C3 H3A . . 119.6 ?
    C3 C4 C5 . . 120.48(14) ?
    C3 C4 H4A . . 119.8 ?
    C5 C4 H4A . . 119.8 ?
    C6 C5 C4 . . 118.19(14) ?
    C6 C5 H5A . . 120.9 ?
    C4 C5 H5A . . 120.9 ?
    C1 C6 C5 . . 121.87(12) ?
    C1 C6 S1 . . 118.76(10) ?
    C5 C6 S1 . . 119.27(10) ?
    C8 C7 S1 . . 112.57(8) ?
    C8 C7 H7A . . 109.1 ?
    S1 C7 H7A . . 109.1 ?
    C8 C7 H7B . . 109.1 ?
    S1 C7 H7B . . 109.1 ?
    H7A C7 H7B . . 107.8 ?
    N1 C8 C9 . . 118.42(12) ?
    N1 C8 C7 . . 120.73(11) ?
    C9 C8 C7 . . 120.82(10) ?
    C14 C9 C10 . . 117.63(12) ?
    C14 C9 C8 . . 121.03(12) ?
    C10 C9 C8 . . 121.31(11) ?
    C11 C10 C9 . . 120.72(13) ?
    C11 C10 H10A . . 119.6 ?
    C9 C10 H10A . . 119.6 ?
    C12 C11 C10 . . 121.92(15) ?
    C12 C11 H11A . . 119.0 ?
    C10 C11 H11A . . 119.0 ?
    C11 C12 C13 . . 117.32(13) ?
    C11 C12 C15 . . 121.08(15) ?
    C13 C12 C15 . . 121.60(14) ?
    C12 C13 C14 . . 121.57(14) ?
    C12 C13 H13A . . 119.2 ?
    C14 C13 H13A . . 119.2 ?
    C13 C14 C9 . . 120.81(14) ?
    C13 C14 H14A . . 119.6 ?
    C9 C14 H14A . . 119.6 ?
    C12 C15 H15A . . 109.5 ?
    C12 C15 H15B . . 109.5 ?
    H15A C15 H15B . . 109.5 ?
    C12 C15 H15C . . 109.5 ?
    H15A C15 H15C . . 109.5 ?
    H15B C15 H15C . . 109.5 ?
loop_
    _geom_torsion_atom_site_label_1
    _geom_torsion_atom_site_label_2
    _geom_torsion_atom_site_label_3
    _geom_torsion_atom_site_label_4
    _geom_torsion_site_symmetry_1
    _geom_torsion_site_symmetry_2
    _geom_torsion_site_symmetry_3
    _geom_torsion_site_symmetry_4
    _geom_torsion
    _geom_torsion_publ_flag
    C6 C1 C2 C3 . . . . -0.8(2) ?
    C1 C2 C3 C4 . . . . 1.1(2) ?
    C2 C3 C4 C5 . . . . -0.4(2) ?
    C3 C4 C5 C6 . . . . -0.5(2) ?
    C2 C1 C6 C5 . . . . -0.1(2) ?
    C2 C1 C6 S1 . . . . 176.35(12) ?
    C4 C5 C6 C1 . . . . 0.7(2) ?
    C4 C5 C6 S1 . . . . -175.68(11) ?
    O2 S1 C6 C1 . . . . -152.81(11) ?
    O1 S1 C6 C1 . . . . -23.72(13) ?
    C7 S1 C6 C1 . . . . 92.59(11) ?
    O2 S1 C6 C5 . . . . 23.70(12) ?
    O1 S1 C6 C5 . . . . 152.79(10) ?
    C7 S1 C6 C5 . . . . -90.91(11) ?
    O2 S1 C7 C8 . . . . 168.32(8) ?
    O1 S1 C7 C8 . . . . 39.77(10) ?
    C6 S1 C7 C8 . . . . -75.70(9) ?
    O3 N1 C8 C9 . . . . -178.02(10) ?
    O3 N1 C8 C7 . . . . 0.08(16) ?
    S1 C7 C8 N1 . . . . -88.95(13) ?
    S1 C7 C8 C9 . . . . 89.10(12) ?
    N1 C8 C9 C14 . . . . -172.31(13) ?
    C7 C8 C9 C14 . . . . 9.59(19) ?
    N1 C8 C9 C10 . . . . 9.84(19) ?
    C7 C8 C9 C10 . . . . -168.25(13) ?
    C14 C9 C10 C11 . . . . -1.3(2) ?
    C8 C9 C10 C11 . . . . 176.65(15) ?
    C9 C10 C11 C12 . . . . -0.1(3) ?
    C10 C11 C12 C13 . . . . 1.1(3) ?
    C10 C11 C12 C15 . . . . -178.77(16) ?
    C11 C12 C13 C14 . . . . -0.8(3) ?
    C15 C12 C13 C14 . . . . 179.06(15) ?
    C12 C13 C14 C9 . . . . -0.5(3) ?
    C10 C9 C14 C13 . . . . 1.5(2) ?
    C8 C9 C14 C13 . . . . -176.38(14) ?
loop_
    _geom_hbond_atom_site_label_D
    _geom_hbond_atom_site_label_H
    _geom_hbond_atom_site_label_A
    _geom_hbond_site_symmetry_A
    _geom_hbond_distance_DH
    _geom_hbond_distance_HA
    _geom_hbond_distance_DA
    _geom_hbond_angle_DHA
    _geom_hbond_publ_flag
    O3 H1O3 N1 3_776 0.97(2) 1.88(2) 2.7819(15) 153.8(18) yes
    C2 H2A O2 4_575 0.93 2.53 3.2413(18) 134 yes
    C3 H3A O1 4_475 0.93 2.56 3.4720(17) 169 yes
    C7 H7A O1 1_455 0.97 2.34 3.2313(14) 153 yes
    C15 H15B O2 2_555 0.96 2.54 3.426(2) 154 yes
_iucr_refine_instructions_details
;
TITL mo_h48_0m in P2(1)/c (100K)
CELL  0.71073    5.2305   17.6073   15.6578    90.000   103.782    90.000
ZERR  4           0.0003    0.0011    0.0010     0.000     0.002     0.000
LATT   1
SYMM             - X ,    0.50000 + Y ,    0.50000 - Z
SFAC  C  H  N  O  S
UNIT    60   60   4  12   4
SIZE 0.294 0.088 0.064
L.S. 10
BOND $H
FMAP 2 1 60
PLAN 20
ACTA
CONF
EQIV $1 x,3/2-y,-1/2+z
HTAB C2 O2_$1
EQIV $2 -1+x,3/2-y,-1/2+z
HTAB C3 O1_$2
WGHT    0.050400    0.628100
FVAR       0.58949
S1    5    0.561441    0.782145    0.384686    11.00000    0.01289    0.01713 =
         0.00974   -0.00080    0.00102   -0.00179
O1    4    0.833537    0.798025    0.386087    11.00000    0.01237    0.02651 =
         0.01573   -0.00179    0.00169   -0.00077
O2    4    0.501265    0.716284    0.430647    11.00000    0.02740    0.01914 =
         0.01584    0.00190    0.00495   -0.00324
O3    4    0.862629    0.924464    0.521214    11.00000    0.02173    0.02158 =
         0.01757    0.00190   -0.00445   -0.00408
N1    3    0.737627    0.967564    0.447632    11.00000    0.01686    0.01749 =
         0.01618   -0.00075   -0.00139   -0.00113
C1    1    0.495072    0.810355    0.209983    11.00000    0.02319    0.03406 =
         0.01392   -0.00018    0.00363   -0.00064
AFIX  43
H1A   2    0.645701    0.840128    0.226297    11.00000   -1.20000
AFIX   0
C2    1    0.369851    0.800905    0.121833    11.00000    0.03341    0.04991 =
         0.01135    0.00079    0.00328    0.00840
AFIX  43
H2A   2    0.434965    0.824943    0.078529    11.00000   -1.20000
AFIX   0
C3    1    0.147227    0.755457    0.098655    11.00000    0.02749    0.05213 =
         0.01422   -0.01226   -0.00474    0.01236
AFIX  43
H3A   2    0.065499    0.748517    0.039578    11.00000   -1.20000
AFIX   0
C4    1    0.045748    0.720460    0.162200    11.00000    0.01811    0.04087 =
         0.02738   -0.01713   -0.00370    0.00220
AFIX  43
H4A   2   -0.104234    0.690454    0.145621    11.00000   -1.20000
AFIX   0
C5    1    0.166250    0.729734    0.250988    11.00000    0.01586    0.02669 =
         0.02058   -0.00792    0.00194   -0.00077
AFIX  43
H5A   2    0.098089    0.706595    0.294162    11.00000   -1.20000
AFIX   0
C6    1    0.391461    0.774572    0.273360    11.00000    0.01482    0.02186 =
         0.01132   -0.00319    0.00046    0.00051
C7    1    0.429520    0.862138    0.430939    11.00000    0.01426    0.01911 =
         0.01275   -0.00189    0.00327   -0.00227
AFIX  23
H7A   2    0.238849    0.860466    0.413006    11.00000   -1.20000
H7B   2    0.480253    0.858622    0.494569    11.00000   -1.20000
AFIX   0
C8    1    0.523431    0.936707    0.402931    11.00000    0.01400    0.01632 =
         0.01502   -0.00291    0.00245   -0.00084
C9    1    0.377306    0.975238    0.322030    11.00000    0.01699    0.01631 =
         0.01607   -0.00255    0.00182    0.00149
C10   1    0.485394    1.036599    0.286730    11.00000    0.02956    0.02604 =
         0.02900    0.00667   -0.00575   -0.00917
AFIX  43
H10A  2    0.648740    1.055549    0.316016    11.00000   -1.20000
AFIX   0
C11   1    0.352213    1.069689    0.208488    11.00000    0.04016    0.02654 =
         0.03269    0.01149   -0.00207   -0.00558
AFIX  43
H11A  2    0.428574    1.110613    0.186347    11.00000   -1.20000
AFIX   0
C12   1    0.109207    1.043664    0.162377    11.00000    0.03221    0.02055 =
         0.02012   -0.00143   -0.00085    0.01073
C13   1    0.000012    0.983509    0.198220    11.00000    0.02560    0.03332 =
         0.03032    0.00502   -0.00988    0.00019
AFIX  43
H13A  2   -0.164366    0.965211    0.169003    11.00000   -1.20000
AFIX   0
C14   1    0.130224    0.949782    0.276871    11.00000    0.02090    0.02865 =
         0.02994    0.00725   -0.00467   -0.00516
AFIX  43
H14A  2    0.051179    0.909716    0.299567    11.00000   -1.20000
AFIX   0
C15   1   -0.030536    1.079624    0.076087    11.00000    0.04744    0.02786 =
         0.02429    0.00141   -0.00373    0.01462
AFIX 137
H15A  2    0.095146    1.091090    0.042155    11.00000   -1.50000
H15B  2   -0.115404    1.125592    0.087470    11.00000   -1.50000
H15C  2   -0.159999    1.045001    0.043896    11.00000   -1.50000
AFIX   0
H1O3  2    1.020626    0.952296    0.547401    11.00000    0.04032
HKLF 4 1 -1.0000  0.0000  0.0000  0.0000 -1.0000  0.0000  1.0000  0.0000  1.0000
REM  mo_h48_0m in P2(1)/c (100K)
REM R1 =  0.0368 for   3578 Fo > 4sig(Fo)  and  0.0488 for all   4349 data
REM    186 parameters refined using      0 restraints
END
WGHT      0.0504      0.6281
REM Highest difference peak  0.419,  deepest hole -0.331,  1-sigma level  0.058
Q1    1   0.7002  0.7955  0.3827  11.00000  0.05    0.42
Q2    1   0.4477  0.9596  0.3625  11.00000  0.05    0.41
Q3    1   0.2322  1.0580  0.1798  11.00000  0.05    0.38
Q4    1   0.4640  0.7778  0.3255  11.00000  0.05    0.38
Q5    1   0.4171  1.0410  0.2428  11.00000  0.05    0.36
Q6    1   0.4376  1.0002  0.3005  11.00000  0.05    0.36
Q7    1   0.2683  0.7593  0.2625  11.00000  0.05    0.36
Q8    1   0.2668  0.9684  0.2996  11.00000  0.05    0.35
Q9    1   0.5031  0.8236  0.4001  11.00000  0.05    0.34
Q10   1   0.4786  0.8992  0.4199  11.00000  0.05    0.34
Q11   1   0.6497  0.9471  0.4184  11.00000  0.05    0.33
Q12   1   0.1257  0.7260  0.2041  11.00000  0.05    0.32
Q13   1   0.0612  0.9727  0.2428  11.00000  0.05    0.31
Q14   1   0.4157  0.8111  0.1627  11.00000  0.05    0.30
Q15   1   0.2559  0.7775  0.1185  11.00000  0.05    0.29
Q16   1   1.1907  0.9583  0.5822  11.00000  0.05    0.29
Q17   1   0.4139  0.7945  0.2404  11.00000  0.05    0.28
Q18   1   0.2936  0.7646  0.1144  11.00000  0.05    0.27
Q19   1  -0.2052  1.0769  0.0770  11.00000  0.05    0.26
Q20   1   0.0249  1.1397  0.0789  11.00000  0.05    0.26
;
