# Supplementary material for: (Z)-1-(4-Methyl­phen­yl)-2-(phenyl­sulfon­yl)ethanone oxime
Source: Acta Crystallogr Sect E Struct Rep Online. 2012 Jul 7;68(Pt 8):o2369. doi: 10.1107/S1600536812030346 (PMC3414300; doi:10.1107/S1600536812030346)
Supplement: Supplementary file 2 [file e-68-o2369-Isup2.hkl]

# 
# h,k,l, Fc-squared, Fo-squared, sigma(Fo-squared) and status flag 
# 
data_I
_shelx_title ' mo_h48_0m in P2(1)/c (100K)' 
_shelx_refln_list_code          4 
_shelx_F_calc_maximum      163.90 
_exptl_crystal_F_000       608.00 
_reflns_d_resolution_high  0.6939 
 
loop_ 
 _symmetry_equiv_pos_as_xyz 
 'x, y, z' 
 '-x, y+1/2, -z+1/2' 
 '-x, -y, -z' 
 'x, -y-1/2, z-1/2' 
 
_cell_length_a     5.2305 
_cell_length_b    17.6073 
_cell_length_c    15.6578 
_cell_angle_alpha  90.000 
_cell_angle_beta  103.782 
_cell_angle_gamma  90.000 
 
_shelx_F_squared_multiplier     1.000 
 
loop_ 
 _refln_index_h 
 _refln_index_k 
 _refln_index_l 
 _refln_F_squared_calc 
 _refln_F_squared_meas 
 _refln_F_squared_sigma 
 _refln_observed_status 
   1   0   0     4038.47     4025.25     58.68 o 
   2   0   0    10438.08    10459.43    213.44 o 
   3   0   0     4100.42     4245.31     54.09 o 
   4   0   0      159.39      113.78      4.23 o 
   5   0   0       32.57       26.65      2.77 o 
   6   0   0       56.18       50.51      4.09 o 
   7   0   0      297.92      323.81      9.48 o 
   1   1   0      184.42      181.08      2.85 o 
   3   1   0        1.62       -0.80      0.80 o 
   4   1   0      769.64      727.83      8.07 o 
   5   1   0      286.70      278.57      5.02 o 
   6   1   0      507.28      486.70      8.03 o 
   7   1   0       61.28       63.41      3.99 o 
   0   2   0     2224.22     2245.38     33.08 o 
   1   2   0     5662.90     5560.91     64.29 o 
   2   2   0     1013.40     1024.32     23.80 o 
   3   2   0     1707.84     1812.86     16.13 o 
   4   2   0       48.41       53.31      2.20 o 
   5   2   0      274.72      237.10      4.59 o 
   6   2   0        9.49        8.63      1.81 o 
   7   2   0       79.97       92.24      4.67 o 
   1   3   0     2820.85     2936.37     35.58 o 
   2   3   0      905.31      852.73     10.85 o 
   3   3   0       52.68       26.61      1.48 o 
   4   3   0      439.34      448.00      7.26 o 
   5   3   0      463.83      454.57      6.68 o 
   6   3   0       48.73       55.02      3.38 o 
   7   3   0       15.42       21.25      2.87 o 
   0   4   0    26862.86    28351.31    437.23 o 
   1   4   0      213.78      212.50      3.67 o 
   2   4   0      711.96      729.77      9.76 o 
   3   4   0      386.37      414.24      5.83 o 
   4   4   0        0.49       -1.25      1.25 o 
   5   4   0       50.77       48.32      3.08 o 
   6   4   0        4.78        1.93      1.83 o 
   7   4   0       42.69       57.50      3.97 o 
   1   5   0      222.03      164.62      3.14 o 
   2   5   0     1031.76     1069.93     29.69 o 
   3   5   0       61.00       59.74      2.35 o 
   4   5   0      375.54      374.67      7.17 o 
   5   5   0      656.09      628.26     11.05 o 
   6   5   0      428.73      395.63      7.97 o 
   7   5   0       10.55        8.82      2.56 o 
   0   6   0     5427.84     5374.02     63.80 o 
   1   6   0      584.55      536.19      7.47 o 
   2   6   0      138.23      126.52      3.43 o 
   4   6   0      290.81      278.25      6.15 o 
   5   6   0        5.85        5.14      2.30 o 
   6   6   0        7.45       12.59      2.29 o 
   7   6   0       45.09       51.00      3.95 o 
   1   7   0      940.93      992.73     12.41 o 
   2   7   0      902.32      920.75     12.19 o 
   3   7   0       71.70       41.63     16.21 o 
   4   7   0        6.92        3.60      1.95 o 
   5   7   0       11.99        9.59      4.02 o 
   6   7   0       18.19       22.21      3.22 o 
   7   7   0       14.82       12.61      3.50 o 
   0   8   0     4044.91     4367.50     76.33 o 
   1   8   0       67.27       79.67      2.42 o 
   2   8   0       79.16       74.05      2.59 o 
   3   8   0      525.71      541.00     12.33 o 
   4   8   0        7.23        4.28      2.09 o 
   5   8   0      259.86      237.94      7.65 o 
   6   8   0      121.71      106.23      5.86 o 
   1   9   0     1112.32     1133.86     12.90 o 
   2   9   0       87.42       90.99      2.73 o 
   3   9   0      645.13      553.48     12.01 o 
   4   9   0      741.21      667.04     12.61 o 
   5   9   0      201.82      219.48      7.49 o 
   6   9   0       48.94       56.36      5.09 o 
   0  10   0       11.11        0.67      1.12 o 
   1  10   0      143.33      173.56      3.79 o 
   2  10   0      272.67      268.06      7.69 o 
   3  10   0       19.31       11.69      2.30 o 
   4  10   0       88.26       71.45      4.72 o 
   5  10   0      116.82      127.89      7.10 o 
   6  10   0       19.20       24.75      5.27 o 
   1  11   0       76.37       69.48      2.85 o 
   2  11   0      234.25      244.16      7.57 o 
   3  11   0        1.01        2.39      2.29 o 
   4  11   0      286.91      274.09     10.62 o 
   5  11   0      217.58      204.91      9.04 o 
   6  11   0      145.44      154.39      7.88 o 
   0  12   0     3620.35     3918.84     61.15 o 
   1  12   0     1868.68     1825.30     23.23 o 
   2  12   0      385.26      374.22      8.42 o 
   3  12   0      523.19      514.53     10.84 o 
   4  12   0       17.13       15.47      3.06 o 
   5  12   0        0.81        1.82      2.57 o 
   6  12   0       73.45       96.01      6.73 o 
   1  13   0      123.62      155.10      6.44 o 
   2  13   0      124.44      120.70      5.14 o 
   3  13   0      344.64      344.68      9.81 o 
   4  13   0      522.60      482.64     11.47 o 
   5  13   0       16.62       12.38      3.75 o 
   6  13   0      101.24       87.94      6.67 o 
   0  14   0     2179.03     2195.52     30.18 o 
   1  14   0      747.12      708.17     12.27 o 
   2  14   0      946.47      934.51     16.57 o 
   3  14   0      123.48      115.32      6.14 o 
   4  14   0        3.39        1.14      2.56 o 
   5  14   0      124.41      137.98      7.71 o 
   6  14   0        2.49       -2.80      4.93 o 
   1  15   0       92.94       94.09      4.19 o 
   2  15   0        7.39        7.06      2.54 o 
   3  15   0      102.48      109.06      6.13 o 
   4  15   0      337.82      340.96      9.94 o 
   5  15   0       22.59       22.30      4.17 o 
   0  16   0     1204.96     1137.03     36.87 o 
   1  16   0      460.50      453.92      8.63 o 
   2  16   0      280.89      285.73      7.23 o 
   3  16   0        0.22        0.66      2.42 o 
   4  16   0       44.53       49.86      4.95 o 
   5  16   0       49.51       50.50      5.41 o 
   1  17   0        6.27        6.18      4.09 o 
   2  17   0      404.16      409.66      8.91 o 
   3  17   0      268.89      270.19      8.68 o 
   4  17   0      195.16      186.02      8.24 o 
   5  17   0      395.95      392.91     20.13 o 
   0  18   0       16.42       16.72      6.96 o 
   1  18   0      275.77      255.30     11.72 o 
   2  18   0      215.84      206.59      6.52 o 
   3  18   0       97.05      118.31      6.07 o 
   4  18   0        0.04       -0.80      2.49 o 
   5  18   0        2.53        1.48      3.48 o 
   1  19   0        0.57       -0.52      6.11 o 
   2  19   0      305.44      305.84     13.92 o 
   3  19   0      151.19      171.53      6.84 o 
   4  19   0      133.93      129.02      6.97 o 
   0  20   0      662.96      618.03     27.88 o 
   1  20   0      228.12      220.41     11.73 o 
   2  20   0      123.72      123.92     10.62 o 
   3  20   0       34.37       32.84      8.07 o 
   4  20   0        3.38       -1.00      4.60 o 
   1  21   0        1.33       -1.94      3.65 o 
   2  21   0        1.10        0.40      4.14 o 
   3  21   0        0.81       -3.26      4.16 o 
   4  21   0        5.54       -0.35      3.43 o 
   0  22   0        8.10        5.84      6.44 o 
   1  22   0        3.74        0.65      4.16 o 
   2  22   0       42.49       34.64      6.91 o 
   3  22   0       18.69       10.68      5.85 o 
   1  23   0      157.58      144.70     11.88 o 
   2  23   0       12.41       15.84      5.84 o 
   3  23   0        2.03       -6.70      6.70 o 
   0  24   0        3.46        4.45      7.16 o 
   1  24   0       82.88       62.80     15.03 o 
   2  24   0        0.87        1.14      4.65 o 
   1  25   0        0.32        4.68      4.95 o 
  -7   1   1      199.08      208.16      7.70 o 
  -6   1   1       30.98       29.02      2.33 o 
  -5   1   1      128.09      110.43      3.48 o 
  -4   1   1       17.85       19.30      1.66 o 
  -3   1   1     2152.13     2565.73     26.68 o 
  -2   1   1       28.40       28.86      4.05 o 
  -1   1   1     6149.49     6031.00     54.57 o 
   0   1   1     3948.23     3951.00     40.03 o 
   1   1   1       16.38       16.10      1.20 o 
   2   1   1      480.59      547.67      7.92 o 
   3   1   1        0.87       -0.69      0.76 o 
   4   1   1        4.28        4.86      1.30 o 
   5   1   1      264.32      233.95      4.73 o 
   6   1   1       11.66       12.31      2.01 o 
   7   1   1        0.69        6.08      2.42 o 
  -7   2   1        0.83       -1.53      1.92 o 
  -6   2   1       16.33       15.57      2.13 o 
  -5   2   1       34.11       27.42      2.19 o 
  -4   2   1       75.96       81.71      2.41 o 
  -3   2   1      372.45      379.03      5.43 o 
  -2   2   1      185.55      164.24      3.58 o 
  -1   2   1     5596.21     5655.08     56.66 o 
   0   2   1     1296.05     1294.57     15.78 o 
   1   2   1       66.67       49.22      2.79 o 
   2   2   1      681.43      704.43      8.62 o 
   3   2   1       52.80       70.25      2.32 o 
   4   2   1      114.98      113.06      3.07 o 
   5   2   1       31.95       21.96      2.98 o 
   6   2   1       89.18       89.71      4.04 o 
   7   2   1       92.36       89.77      4.73 o 
  -7   3   1      262.41      261.73      8.26 o 
  -6   3   1      117.78      115.52      5.51 o 
  -5   3   1      118.18      105.93      4.69 o 
  -4   3   1      360.04      326.09      6.46 o 
  -3   3   1      198.11      195.46      3.18 o 
  -2   3   1     1237.99     1335.81     13.44 o 
  -1   3   1     3035.01     3328.49     34.60 o 
   0   3   1       19.68       18.64      1.03 o 
   1   3   1       27.12       12.63      1.17 o 
   2   3   1       60.03       67.17      2.90 o 
   3   3   1      695.98      722.67      8.09 o 
   4   3   1        0.05       -0.73      1.25 o 
   5   3   1      206.68      169.64      4.34 o 
   6   3   1        3.14        1.58      1.89 o 
   7   3   1       39.28       40.48      3.69 o 
  -7   4   1        0.00        2.30      2.15 o 
  -6   4   1        7.22        7.01      1.93 o 
  -5   4   1       70.17       69.89      3.51 o 
  -4   4   1       72.93       93.32      2.99 o 
  -3   4   1      635.60      611.44      7.34 o 
  -2   4   1     1375.03     1298.15     15.26 o 
  -1   4   1     5561.04     5574.94     56.91 o 
   0   4   1     4447.99     4639.02     47.28 o 
   1   4   1     2977.19     2994.81     28.35 o 
   2   4   1       47.21       51.26      2.96 o 
   3   4   1       69.76       68.44      2.53 o 
   4   4   1      588.40      570.12      9.31 o 
   5   4   1        0.11        0.78      1.42 o 
   6   4   1        8.79        4.64      2.11 o 
   7   4   1       22.27       18.34      3.20 o 
  -7   5   1      427.81      471.48      9.28 o 
  -6   5   1      418.22      408.32     11.01 o 
  -5   5   1      532.25      492.25     10.26 o 
  -4   5   1      272.89      221.73      5.25 o 
  -3   5   1      232.00      183.00      3.97 o 
  -2   5   1      172.44      185.13      4.15 o 
  -1   5   1     1499.56     1516.53     27.32 o 
   0   5   1      313.53      316.13      4.34 o 
   1   5   1       85.80       65.84      2.26 o 
   2   5   1      688.15      895.68     10.78 o 
   3   5   1        5.08        3.40      3.09 o 
   4   5   1      275.48      258.74      6.02 o 
   5   5   1       12.30       16.86      2.27 o 
   6   5   1        0.21        1.78      1.88 o 
   7   5   1        5.15       11.03      2.77 o 
  -7   6   1        3.80        4.49      2.33 o 
  -6   6   1      109.29      101.81      5.29 o 
  -5   6   1        7.47        7.06      2.32 o 
  -4   6   1      579.20      580.12      9.25 o 
  -3   6   1      329.62      339.31      7.23 o 
  -2   6   1      452.18      440.45      8.62 o 
  -1   6   1     7214.63     7318.26    106.71 o 
   0   6   1     2040.78     2124.68     20.76 o 
   1   6   1      183.61      155.41      3.66 o 
   2   6   1      283.34      277.19      4.98 o 
   4   6   1     1687.02     1573.22     19.20 o 
   5   6   1      896.23      843.35     15.11 o 
   6   6   1      369.91      365.28      7.95 o 
   7   6   1      261.53      252.25      8.33 o 
  -7   7   1      628.52      660.90     11.65 o 
  -6   7   1       95.98       94.51      5.26 o 
  -5   7   1      652.95      604.15     13.48 o 
  -4   7   1      960.97      880.80     15.07 o 
  -3   7   1       29.09       27.32      2.97 o 
  -2   7   1       52.06       87.52      2.46 o 
  -1   7   1      480.25      563.41     12.19 o 
   0   7   1      515.93      421.66      4.87 o 
   1   7   1       82.24       90.45      4.14 o 
   2   7   1        8.51       15.68      1.57 o 
   3   7   1     1248.87     1169.97     41.98 o 
   4   7   1      166.67      158.91      5.80 o 
   5   7   1      271.39      248.53      7.74 o 
   6   7   1       15.89       23.11      2.84 o 
  -7   8   1        0.89        5.48      2.84 o 
  -6   8   1        0.27        2.45      2.71 o 
  -5   8   1        0.86        5.17      2.33 o 
  -4   8   1      534.06      558.34     10.92 o 
  -3   8   1     3083.81     2961.20     41.15 o 
  -2   8   1      249.85      266.02      6.02 o 
  -1   8   1     4403.33     4701.14     50.02 o 
   0   8   1        5.78        8.68      1.00 o 
   1   8   1      291.06      270.60      4.75 o 
   2   8   1       42.64       59.99      2.59 o 
   4   8   1     1012.09      961.15     15.84 o 
   5   8   1        7.06        4.52      2.42 o 
   6   8   1      393.92      392.97      8.57 o 
  -6   9   1      667.75      663.44     14.28 o 
  -5   9   1      341.43      314.05      8.80 o 
  -4   9   1      602.21      578.37     11.40 o 
  -3   9   1      811.53      805.96     13.20 o 
  -2   9   1      499.11      544.75     11.01 o 
  -1   9   1      513.00      660.77     10.22 o 
   0   9   1       23.94       19.53      1.31 o 
   1   9   1      708.72      637.15      8.53 o 
   2   9   1      150.42      172.97      4.07 o 
   3   9   1      187.07      182.51     10.47 o 
   4   9   1       11.83        6.67      2.27 o 
   5   9   1       43.29       43.00      4.11 o 
   6   9   1        4.12        5.13      2.79 o 
  -6  10   1       35.34       48.92      8.95 o 
  -5  10   1       75.66       61.14      4.79 o 
  -4  10   1       11.76        6.82      2.51 o 
  -3  10   1     1025.25     1017.71     15.81 o 
  -2  10   1      350.74      357.41      8.88 o 
  -1  10   1      325.13      333.98      6.09 o 
   0  10   1      694.21      744.64      8.00 o 
   1  10   1      238.43      262.47      5.33 o 
   2  10   1      465.46      486.75     11.60 o 
   3  10   1      230.41      209.15      9.10 o 
   4  10   1      659.83      640.64     12.78 o 
   5  10   1      948.34      944.77     18.31 o 
   6  10   1      391.37      407.63     11.55 o 
  -6  11   1      205.03      210.72     13.33 o 
  -5  11   1      486.67      493.64     11.77 o 
  -4  11   1        0.58       -0.49      2.52 o 
  -3  11   1       78.35       80.16      4.74 o 
  -2  11   1      119.75       99.76      5.33 o 
  -1  11   1      528.57      575.00      8.74 o 
   0  11   1      944.68      908.25      9.45 o 
   1  11   1      623.48      598.21      8.58 o 
   2  11   1      570.00      530.73     10.15 o 
   3  11   1       66.04       63.35      4.36 o 
   4  11   1      234.40      233.41     10.74 o 
   5  11   1        0.97       -1.13      2.40 o 
   6  11   1       95.25      100.48      8.77 o 
  -6  12   1       41.22       33.80      4.54 o 
  -5  12   1       19.53       20.06      4.30 o 
  -4  12   1       87.01       96.57      5.70 o 
  -3  12   1      510.60      493.45     10.49 o 
  -2  12   1       86.66       88.38      5.40 o 
  -1  12   1      352.95      374.35      6.94 o 
   0  12   1      191.36      221.37      9.01 o 
   1  12   1      462.20      479.61      9.18 o 
   2  12   1       24.76       20.17      2.76 o 
   3  12   1       14.33       10.24      2.60 o 
   4  12   1      141.79      142.35      6.70 o 
   5  12   1        9.51        6.59      3.00 o 
   6  12   1      340.48      356.99     11.25 o 
  -6  13   1      121.70      133.47     11.81 o 
  -5  13   1       50.71       53.74      5.69 o 
  -4  13   1      245.56      265.36      8.37 o 
  -3  13   1       70.37       78.49      4.88 o 
  -2  13   1      302.49      316.22      8.01 o 
  -1  13   1       23.35       19.20      2.28 o 
   0  13   1       60.50       59.42      2.96 o 
   1  13   1      174.30      189.26      5.78 o 
   2  13   1       54.51       58.66      4.14 o 
   3  13   1      548.14      549.63     11.62 o 
   4  13   1       35.21       28.07      4.83 o 
   5  13   1       53.65       56.55      5.13 o 
   6  13   1        0.42       -1.04      3.00 o 
  -6  14   1       14.93       19.73      4.65 o 
  -5  14   1       10.26       11.87      3.38 o 
  -4  14   1        1.29        2.64      2.35 o 
  -3  14   1      208.21      186.40      6.80 o 
  -2  14   1       10.77        6.96      2.45 o 
  -1  14   1       73.45       73.79      3.75 o 
   0  14   1        6.18        4.08      1.82 o 
   1  14   1       34.74       34.07      3.21 o 
   2  14   1       16.84       22.12      3.58 o 
   3  14   1      443.86      446.72     10.66 o 
   4  14   1       31.05       11.39      2.98 o 
   5  14   1      177.01      167.12      8.52 o 
   6  14   1      223.80      272.42     12.08 o 
  -5  15   1        0.06        0.49      2.92 o 
  -4  15   1       29.16       35.14      4.15 o 
  -3  15   1      163.95      158.99      6.49 o 
  -2  15   1       62.42       50.29      3.54 o 
  -1  15   1        7.28        5.47      1.97 o 
   0  15   1       28.29       18.67      5.68 o 
   1  15   1       54.25       53.44      3.39 o 
   2  15   1        1.66        0.64      2.10 o 
   3  15   1      479.13      442.94     10.84 o 
   4  15   1       15.74       15.80      3.53 o 
   5  15   1        0.00        2.36      3.04 o 
  -5  16   1       88.29       81.65      5.67 o 
  -4  16   1        0.19       -2.78      3.83 o 
  -3  16   1      112.67      114.92      5.81 o 
  -2  16   1      124.56      125.63      5.21 o 
  -1  16   1       72.08       71.77      4.82 o 
   0  16   1      193.53      190.99      9.80 o 
   1  16   1       80.74       75.71      4.01 o 
   2  16   1      411.33      398.98      9.85 o 
   3  16   1        1.96        3.45      2.51 o 
   4  16   1       13.62        7.27      4.41 o 
   5  16   1        7.40        8.58      3.55 o 
  -5  17   1       14.35       17.33      3.64 o 
  -4  17   1       46.02       50.99      4.58 o 
  -3  17   1       21.61       16.70      2.89 o 
  -2  17   1       34.85       37.33      3.44 o 
  -1  17   1        3.06        7.59      3.80 o 
   0  17   1      126.38      114.86      8.83 o 
   1  17   1       28.03       13.67      6.53 o 
   2  17   1      152.00      173.74      6.86 o 
   3  17   1       15.31       12.67      3.16 o 
   4  17   1        1.50        8.51      3.23 o 
   5  17   1        5.68        5.15      3.58 o 
  -5  18   1        0.36       -2.67      2.91 o 
  -4  18   1        7.92        9.82      3.04 o 
  -3  18   1        0.06        0.41      2.20 o 
  -2  18   1        1.11        1.75      2.12 o 
  -1  18   1        3.05        3.33      3.98 o 
   0  18   1        1.02       -2.85      2.85 o 
   1  18   1       10.81        7.82      5.61 o 
   2  18   1      538.30      546.83     10.76 o 
   3  18   1        4.63        4.40      2.95 o 
   4  18   1      157.82      153.11      8.38 o 
   5  18   1       47.50       52.28     15.87 o 
  -4  19   1       11.85        6.91      3.10 o 
  -3  19   1       86.93       87.83      5.52 o 
  -2  19   1       51.70       43.79      7.06 o 
  -1  19   1       13.55       13.91      5.24 o 
   0  19   1        0.50       -2.83      3.24 o 
   1  19   1       11.15        5.10      4.07 o 
   2  19   1      530.00      510.04     18.11 o 
   3  19   1       68.42       62.58      4.79 o 
   4  19   1       85.45       95.73      7.01 o 
  -4  20   1      167.53      172.22      8.11 o 
  -3  20   1      384.47      391.90      9.89 o 
  -2  20   1      277.54      266.61     13.40 o 
  -1  20   1       14.82       12.37      5.05 o 
   0  20   1      122.40      103.73      9.34 o 
   1  20   1        0.27        2.02      3.97 o 
   2  20   1        1.83       -6.33      8.72 o 
   3  20   1       69.26       68.35     17.66 o 
   4  20   1      100.28      110.94      6.77 o 
  -4  21   1      134.50      150.97      9.81 o 
  -3  21   1       32.63       40.58     11.65 o 
  -2  21   1       11.14       10.49      4.91 o 
  -1  21   1        0.46       -2.63      3.50 o 
   0  21   1      166.96      176.19     25.75 o 
   1  21   1       58.29       50.79      7.09 o 
   2  21   1        1.54       -0.26      4.13 o 
   3  21   1      216.82      208.57     29.84 o 
   4  21   1       10.82        7.94     11.10 o 
  -3  22   1       17.99        2.56      5.20 o 
  -2  22   1        0.43       -0.35      4.81 o 
  -1  22   1      236.17      232.23     12.77 o 
   0  22   1       11.27        9.04      4.38 o 
   1  22   1        0.10       -2.22      3.79 o 
   2  22   1       74.67       67.86      8.86 o 
   3  22   1       59.47       47.23      8.37 o 
  -3  23   1       48.51       22.80     10.59 o 
  -2  23   1       80.54       54.28      9.10 o 
  -1  23   1       15.70       13.49      5.23 o 
   0  23   1       12.68        4.21      4.65 o 
   1  23   1       72.50       80.25      9.95 o 
   2  23   1      212.23      196.68     14.14 o 
  -2  24   1      311.71      293.35     15.33 o 
  -1  24   1        3.53       -3.94      3.94 o 
   0  24   1       82.53       56.28      8.06 o 
   1  24   1      170.18      194.39     14.07 o 
   2  24   1        6.04        3.21      5.26 o 
  -1  25   1       72.82       73.49     13.48 o 
   0  25   1       89.20       68.63      8.86 o 
   1  25   1       94.51      108.00     11.32 o 
  -7   0   2      472.62      470.99     12.15 o 
  -6   0   2      681.55      634.29     12.05 o 
  -5   0   2       93.66       92.45      3.85 o 
  -4   0   2      171.40      132.73      7.40 o 
  -3   0   2       80.56       76.36      3.79 o 
  -2   0   2      416.70      288.87      7.27 o 
  -1   0   2     6714.84     6713.74     78.30 o 
   0   0   2     2075.09     2094.98     30.62 o 
   1   0   2     3715.51     3884.07     47.51 o 
   3   0   2     2056.55     2063.95     24.72 o 
   4   0   2     1552.04     1513.02     20.68 o 
   5   0   2      533.61      495.96     10.45 o 
   6   0   2       35.13       46.45      4.29 o 
   7   0   2       32.00       44.53     10.24 o 
  -7   1   2      218.33      218.81      5.54 o 
  -6   1   2      113.16      108.99      3.60 o 
  -5   1   2      176.80      156.63      3.89 o 
  -4   1   2      227.39      285.65      6.29 o 
  -3   1   2     2252.99     2431.52     25.28 o 
  -2   1   2      238.21      266.79      5.41 o 
  -1   1   2    12055.55    12136.37     92.80 o 
   0   1   2     7425.39     7587.65     88.62 o 
   1   1   2     1654.43     1553.05     14.00 o 
   2   1   2     2204.71     2216.87     21.91 o 
   3   1   2      602.00      539.65      5.89 o 
   4   1   2       11.19        4.53      1.34 o 
   5   1   2       19.34       17.53      1.96 o 
   6   1   2       82.56       86.63      4.80 o 
   7   1   2      235.35      226.20      6.90 o 
  -7   2   2      109.50      112.92      5.90 o 
  -6   2   2        0.22        2.38      1.58 o 
  -5   2   2        6.15        4.89      1.40 o 
  -4   2   2      966.15      980.04     10.67 o 
  -3   2   2     2071.09     2112.44     22.46 o 
  -2   2   2      825.46      889.37     12.93 o 
  -1   2   2      907.57      950.72      7.94 o 
   0   2   2       88.94      102.63      2.15 o 
   1   2   2     5090.02     5230.73     53.43 o 
   2   2   2     1055.55     1059.19     16.32 o 
   3   2   2     1759.98     1758.79     17.95 o 
   4   2   2      900.44      872.77      9.72 o 
   5   2   2       81.76       91.98      3.57 o 
   6   2   2       62.84       57.22      3.45 o 
   7   2   2      123.98      117.00      5.56 o 
  -7   3   2       38.31       41.04      3.19 o 
  -6   3   2      226.18      221.69      5.30 o 
  -5   3   2        9.06        4.59      1.47 o 
  -4   3   2      103.16      115.27      3.01 o 
  -3   3   2     1639.40     1681.13     16.43 o 
  -2   3   2     1965.95     1893.63     19.96 o 
  -1   3   2     3762.02     3883.31     40.08 o 
   0   3   2     1365.62     1417.90     15.54 o 
   1   3   2     2566.05     2372.93     25.52 o 
   2   3   2      423.22      310.55     10.17 o 
   3   3   2      189.83      186.79      4.45 o 
   4   3   2        0.11        2.71      1.26 o 
   5   3   2      210.79      209.12      6.20 o 
   6   3   2       17.32       20.27      2.53 o 
   7   3   2      257.65      271.92      7.42 o 
  -7   4   2       25.30       17.78      2.66 o 
  -6   4   2      253.60      248.54      6.78 o 
  -5   4   2       55.09       58.62      3.18 o 
  -4   4   2       45.99       50.67      2.26 o 
  -3   4   2      699.73      658.07      8.26 o 
  -2   4   2      157.19      147.47      2.79 o 
  -1   4   2     1047.42     1107.19     11.71 o 
   0   4   2     3925.09     4119.08     42.56 o 
   1   4   2     3520.70     3525.65     37.01 o 
   2   4   2      753.29      904.87     12.41 o 
   4   4   2      930.51      871.35     11.61 o 
   5   4   2      781.28      742.29     10.17 o 
   6   4   2       79.28       83.51      4.42 o 
   7   4   2       91.17      100.54      6.17 o 
  -7   5   2       14.04       18.99      2.69 o 
  -6   5   2        5.85        7.35      2.48 o 
  -5   5   2        3.12        6.27      2.16 o 
  -4   5   2      240.61      237.13      8.44 o 
  -3   5   2      327.89      311.57      5.21 o 
  -2   5   2      169.22      176.69      3.93 o 
  -1   5   2     8937.03     8729.01    106.01 o 
   0   5   2     2924.75     3036.94     36.91 o 
   1   5   2        0.99        1.64      0.92 o 
   2   5   2      388.45      422.31      6.54 o 
   3   5   2       10.79        2.64      2.05 o 
   4   5   2      121.36       94.49      4.19 o 
   5   5   2       33.51       30.94      2.51 o 
   6   5   2       97.47      106.87      5.02 o 
  -7   6   2        9.97       14.29      3.60 o 
  -6   6   2        0.01        1.01      2.03 o 
  -5   6   2        0.06        0.02      1.88 o 
  -4   6   2       13.37       11.99      2.77 o 
  -3   6   2       53.42       60.26      2.39 o 
  -2   6   2      135.08      139.92      3.04 o 
   0   6   2      490.01      475.03      7.94 o 
   1   6   2       25.39       35.57      2.17 o 
   2   6   2     1598.22     1620.37     17.75 o 
   3   6   2      690.39      645.16     35.18 o 
   4   6   2      373.34      359.98      7.44 o 
   5   6   2      146.98      151.48      6.11 o 
   6   6   2      141.24      137.00      5.50 o 
  -7   7   2       15.31       17.03      2.83 o 
  -6   7   2        7.89        5.88      2.46 o 
  -5   7   2       59.62       70.44      4.55 o 
  -4   7   2      240.56      242.64      6.59 o 
  -3   7   2        9.15        7.35      2.71 o 
  -2   7   2      534.66      547.19      8.92 o 
  -1   7   2      421.66      432.26      6.40 o 
   0   7   2      246.86      334.33      4.97 o 
   1   7   2     1352.11     1435.17     15.55 o 
   2   7   2      924.96      913.56     11.52 o 
   3   7   2      314.25      292.87      6.70 o 
   4   7   2       79.47       85.71      4.18 o 
   5   7   2       10.55       12.47      2.86 o 
   6   7   2        3.15       -1.58      2.08 o 
  -7   8   2       22.64       24.36      3.71 o 
  -6   8   2        2.77        6.48      2.74 o 
  -5   8   2       70.79       66.90      4.62 o 
  -4   8   2      120.72      121.56      9.41 o 
  -3   8   2      118.40      126.33     11.34 o 
  -2   8   2      664.80      735.85     11.22 o 
  -1   8   2     1777.29     1873.69     19.80 o 
   0   8   2        0.13        1.39      0.87 o 
   1   8   2       11.09       12.51      1.49 o 
   2   8   2      366.91      441.72      9.27 o 
   3   8   2       39.39       34.03      2.56 o 
   4   8   2      124.25      145.13      5.99 o 
   5   8   2       40.11       33.70      3.80 o 
   6   8   2        8.79        9.81      2.79 o 
  -6   9   2      437.17      439.55     15.31 o 
  -5   9   2        0.14       -1.21      2.02 o 
  -4   9   2      369.40      382.61      9.56 o 
  -3   9   2      913.88      967.18     14.79 o 
  -2   9   2       20.08       16.08      2.15 o 
  -1   9   2      399.42      478.84      8.14 o 
   0   9   2      106.43      104.57      3.41 o 
   1   9   2      226.62      225.65      4.64 o 
   2   9   2      980.24      900.77     12.97 o 
   3   9   2        6.47        4.74      2.09 o 
   4   9   2        0.24        1.69      2.05 o 
   5   9   2        6.30        2.82      2.48 o 
   6   9   2       12.99       14.29      2.85 o 
  -6  10   2        3.09        1.56      2.79 o 
  -5  10   2        2.12        2.31      2.34 o 
  -4  10   2      823.40      804.83     14.20 o 
  -3  10   2       23.18       26.83      3.29 o 
  -2  10   2      280.52      334.42     15.43 o 
  -1  10   2      239.46      234.40      5.56 o 
   0  10   2       27.90       26.68      1.93 o 
   1  10   2       93.64       84.21      3.13 o 
   2  10   2      136.39      117.88      3.71 o 
   3  10   2      393.02      388.65     15.08 o 
   4  10   2       40.66       44.52      4.16 o 
   5  10   2       61.51       71.00      5.41 o 
   6  10   2       10.69        7.46      2.60 o 
  -6  11   2      140.13      153.15      7.68 o 
  -5  11   2        0.03        4.66      2.57 o 
  -4  11   2      209.35      203.06      8.39 o 
  -3  11   2      514.37      507.04     10.28 o 
  -2  11   2      141.61      128.44      4.92 o 
  -1  11   2      408.29      435.28      8.14 o 
   0  11   2      794.06      752.68     11.31 o 
   1  11   2        3.35        1.13      1.69 o 
   2  11   2      627.31      620.85     11.34 o 
   3  11   2      455.99      441.93      9.98 o 
   4  11   2       26.25       31.00      3.78 o 
   5  11   2       86.55       81.22      9.54 o 
   6  11   2        0.07        0.69      2.92 o 
  -6  12   2       69.10       80.89      7.67 o 
  -5  12   2      265.32      274.11      8.77 o 
  -4  12   2        0.55        1.55      2.30 o 
  -3  12   2      539.48      555.81     11.20 o 
  -2  12   2       67.19       71.01      4.18 o 
  -1  12   2        0.02        5.03      1.62 o 
   0  12   2      113.24      138.43      3.87 o 
   1  12   2     1467.59     1484.11     17.30 o 
   2  12   2       17.76       18.41      2.65 o 
   3  12   2       56.98       43.92      3.89 o 
   4  12   2      457.97      451.70     22.98 o 
   5  12   2       62.13       51.79      5.05 o 
   6  12   2        6.11        4.88      3.17 o 
  -6  13   2        2.85        2.82      2.72 o 
  -5  13   2        1.88        3.66      2.77 o 
  -4  13   2       32.36       28.98      3.67 o 
  -3  13   2     1285.17     1216.13     18.81 o 
  -2  13   2      281.05      252.04      6.28 o 
  -1  13   2      790.66      787.17     12.51 o 
   0  13   2     2495.78     2476.00     26.19 o 
   1  13   2      809.15      774.62     12.85 o 
   2  13   2     1398.88     1389.73     20.26 o 
   3  13   2      775.83      721.62     13.88 o 
   4  13   2        0.01       -2.18      2.18 o 
   5  13   2        3.41        5.43      2.91 o 
   6  13   2        6.36        4.28      4.39 o 
  -6  14   2        0.69        7.49      3.05 o 
  -5  14   2        9.72       10.30      3.45 o 
  -4  14   2      250.86      268.19     10.89 o 
  -3  14   2       12.85        5.59      2.93 o 
  -2  14   2        0.16        0.43      1.68 o 
  -1  14   2       37.46       23.61      2.46 o 
   0  14   2      400.55      416.11      9.98 o 
   1  14   2      234.17      226.14      6.57 o 
   2  14   2     1879.52     1827.89     25.16 o 
   3  14   2     1491.88     1443.16     22.15 o 
   4  14   2      342.23      362.33     12.11 o 
   5  14   2      316.56      347.94     10.92 o 
  -6  15   2       53.60       48.36      6.51 o 
  -5  15   2       61.57       74.33      5.37 o 
  -4  15   2       39.93       41.61      3.96 o 
  -3  15   2      392.43      358.06      8.46 o 
  -2  15   2      397.15      385.40      8.23 o 
  -1  15   2     2191.83     2172.00     24.76 o 
   0  15   2     1177.60     1123.04     25.29 o 
   1  15   2      824.51      824.26     13.97 o 
   2  15   2      386.61      380.50      9.36 o 
   3  15   2       15.13       13.48      3.21 o 
   4  15   2        4.65        8.85      3.17 o 
   5  15   2       28.02       24.29      4.36 o 
  -5  16   2      183.86      178.45      7.71 o 
  -4  16   2        0.14       -2.07      2.07 o 
  -3  16   2      109.46      112.49      5.58 o 
  -2  16   2       71.17       71.90      4.22 o 
  -1  16   2        0.06       -0.65      1.71 o 
   0  16   2        0.02       -0.29      3.15 o 
   1  16   2      137.10      142.19      6.61 o 
   2  16   2       15.84       10.52      2.88 o 
   3  16   2      157.20      162.80      7.19 o 
   4  16   2      323.66      327.83     10.33 o 
   5  16   2      559.46      558.58     14.44 o 
  -5  17   2       12.94       17.91      4.12 o 
  -4  17   2        1.15        0.61      2.42 o 
  -3  17   2      300.36      287.60      9.20 o 
  -2  17   2      421.06      423.95      9.06 o 
  -1  17   2      479.44      543.89     16.84 o 
   0  17   2      552.85      573.81     17.40 o 
   1  17   2       90.51      109.65      8.97 o 
   2  17   2       25.76       22.98      3.71 o 
   3  17   2       76.50       79.53      5.71 o 
   4  17   2        4.64        7.29      3.35 o 
   5  17   2        2.38        4.53      3.70 o 
  -5  18   2      103.64      116.99      7.56 o 
  -4  18   2        7.29        4.26      2.81 o 
  -3  18   2      421.08      433.18      9.97 o 
  -2  18   2       39.69       39.22      3.58 o 
  -1  18   2      108.62       90.15      8.39 o 
   0  18   2      100.98       81.93     16.20 o 
   1  18   2      325.39      320.42     13.51 o 
   2  18   2      641.86      633.91     20.49 o 
   3  18   2      489.93      477.23     12.19 o 
   4  18   2      435.44      435.91     12.35 o 
  -4  19   2       88.50       96.62      6.12 o 
  -3  19   2      300.88      301.16      8.46 o 
  -2  19   2      226.17      224.96     11.81 o 
  -1  19   2     1220.30     1170.33     28.53 o 
   0  19   2      184.06      201.71     12.94 o 
   1  19   2      688.03      651.68     20.23 o 
   2  19   2      206.85      215.81     12.53 o 
   3  19   2        5.69        1.52      3.01 o 
   4  19   2       46.66       51.10      5.74 o 
  -4  20   2        1.36        3.17      2.91 o 
  -3  20   2       42.63       27.79      3.79 o 
  -2  20   2       80.70       82.80      8.74 o 
  -1  20   2        5.02        5.52      4.06 o 
   0  20   2        2.85       -3.25      3.25 o 
   1  20   2       92.76       79.63      8.52 o 
   2  20   2      107.06      120.22     10.67 o 
   3  20   2      104.28      111.36     15.40 o 
   4  20   2       44.82       51.04      5.67 o 
  -4  21   2        1.06        0.69      3.65 o 
  -3  21   2       60.37       54.77     14.73 o 
  -2  21   2       19.93       20.25      9.91 o 
  -1  21   2      126.10      133.06     10.74 o 
   0  21   2       94.21       75.96      8.97 o 
   1  21   2        8.07        3.85      4.36 o 
   2  21   2       11.32        3.87      4.73 o 
   3  21   2       41.00       25.08      9.33 o 
  -3  22   2      144.67      143.46     16.89 o 
  -2  22   2        3.97       -2.96      7.04 o 
  -1  22   2       49.20       27.56      6.04 o 
   0  22   2       38.41       50.01     10.13 o 
   1  22   2        7.84        6.30      4.83 o 
   2  22   2        1.40       -3.74      3.74 o 
   3  22   2       43.53       37.40      7.62 o 
  -3  23   2       44.86       21.52     10.20 o 
  -2  23   2        5.79        5.13      9.02 o 
  -1  23   2       25.17       14.09      5.40 o 
   0  23   2        4.50       10.19      6.85 o 
   1  23   2       33.75       32.73      6.90 o 
   2  23   2        3.38       -2.94      4.26 o 
  -2  24   2        0.02       -0.08      4.77 o 
  -1  24   2       23.14       27.01      6.56 o 
   0  24   2       66.72       67.12      8.76 o 
   1  24   2       16.42        5.45     14.04 o 
   2  24   2        0.42       -5.65      7.83 o 
  -1  25   2       11.29       19.54      8.93 o 
   0  25   2        8.52        2.04      4.85 o 
  -7   1   3       51.25       51.71      3.05 o 
  -6   1   3       23.34       21.49      1.78 o 
  -5   1   3       11.16       11.04      1.42 o 
  -4   1   3        1.61        4.41      1.75 o 
  -3   1   3       47.48       43.23      2.34 o 
  -2   1   3      192.77      213.95      4.14 o 
  -1   1   3     6658.48     7043.62     49.73 o 
   0   1   3     1063.91     1036.51     11.51 o 
   1   1   3       28.74       13.75      1.06 o 
   2   1   3       64.42       63.71      2.30 o 
   3   1   3        0.51        0.44      0.62 o 
   4   1   3        0.00        0.75      1.17 o 
   5   1   3      114.28       99.77      3.76 o 
   6   1   3       29.72       24.79      2.54 o 
   7   1   3        9.34        5.33      3.94 o 
  -7   2   3      155.72      159.14      5.02 o 
  -6   2   3       73.19       64.90      2.84 o 
  -5   2   3      342.84      304.47      5.40 o 
  -4   2   3      255.89      269.35      5.94 o 
  -3   2   3      115.65      159.48      5.35 o 
  -2   2   3     1027.84      983.36      8.55 o 
  -1   2   3     8264.48     8127.20     66.05 o 
   0   2   3     1081.68     1077.57     12.28 o 
   1   2   3     1141.59     1141.04     11.10 o 
   2   2   3      124.60      138.05      3.06 o 
   3   2   3       41.77       19.32      9.47 o 
   4   2   3      152.87      140.77      3.67 o 
   5   2   3        6.24        6.67      1.65 o 
   6   2   3        9.23        7.21      2.14 o 
  -7   3   3       25.84       27.46      2.66 o 
  -6   3   3        6.94        4.75      1.95 o 
  -5   3   3        6.15        5.35      1.44 o 
  -4   3   3      311.72      308.55      5.24 o 
  -3   3   3       67.16       55.56      2.13 o 
  -2   3   3       65.75       71.77      1.65 o 
  -1   3   3     6496.06     6960.20     70.61 o 
   0   3   3      801.18      826.92     10.01 o 
   1   3   3      902.50      927.73     11.62 o 
   2   3   3       41.74       35.75      2.60 o 
   3   3   3       57.48       27.74     11.10 o 
   4   3   3       27.47       23.57      2.06 o 
   5   3   3       48.26       47.46      3.32 o 
   6   3   3       26.65       28.18      2.79 o 
  -7   4   3      286.25      305.65      6.80 o 
  -6   4   3      244.92      223.76      6.31 o 
  -5   4   3      159.96      161.57      4.67 o 
  -4   4   3     2184.84     2078.68     19.94 o 
  -3   4   3      417.29      383.90      5.49 o 
  -2   4   3        0.91       12.42      0.95 o 
  -1   4   3    23789.36    24453.06    201.15 o 
   0   4   3     1452.58     1452.95     16.45 o 
   1   4   3        4.91        2.68      0.83 o 
   2   4   3      254.54      324.26      6.21 o 
   4   4   3      168.77      151.15      4.51 o 
   5   4   3      851.35      793.82     10.86 o 
   6   4   3       30.04       32.34      4.59 o 
  -7   5   3       36.24       40.12      3.18 o 
  -6   5   3       43.66       51.94      5.35 o 
  -5   5   3       55.64       67.80      4.04 o 
  -4   5   3      127.27      134.01      3.29 o 
  -3   5   3     1191.26     1292.86     13.01 o 
  -2   5   3      386.79      377.82      4.80 o 
  -1   5   3     1777.95     1737.86     22.08 o 
   0   5   3     2446.29     2522.59     40.84 o 
   1   5   3       23.38       21.64      2.02 o 
   2   5   3        4.86       11.44      1.48 o 
   3   5   3        0.60       -0.01      1.19 o 
   4   5   3     1606.32     1624.19     20.06 o 
   5   5   3      363.32      370.12      7.00 o 
   6   5   3      224.75      215.36      6.37 o 
  -7   6   3      378.56      413.28      8.37 o 
  -6   6   3      111.97      122.61      5.81 o 
  -5   6   3      252.78      239.19      6.78 o 
  -4   6   3      541.90      559.03      8.80 o 
  -3   6   3      114.75      106.19      2.86 o 
  -2   6   3     1363.90     1483.42     14.52 o 
  -1   6   3     1080.61     1063.23     12.79 o 
   0   6   3     1277.51     1238.50     14.61 o 
   1   6   3       12.41       20.55      2.01 o 
   2   6   3        0.47        0.28      1.19 o 
   3   6   3      193.23      193.20      5.55 o 
   4   6   3      583.00      567.53      9.96 o 
   5   6   3        3.99        3.55      1.82 o 
   6   6   3       52.19       52.48      3.93 o 
  -7   7   3        1.71        5.64      2.84 o 
  -6   7   3       22.12       27.13      4.79 o 
  -5   7   3      217.44      220.31      6.81 o 
  -4   7   3     2037.00     2078.86     26.39 o 
  -3   7   3     1922.88     1894.70     19.65 o 
  -2   7   3     4616.30     4721.21     45.38 o 
  -1   7   3     1423.23     1541.01     16.58 o 
   0   7   3      948.28      995.50     10.35 o 
   1   7   3      226.25      291.88      5.61 o 
   2   7   3        0.19        0.06      1.13 o 
   3   7   3     1066.95     1053.47     13.97 o 
   4   7   3       77.84       79.96      4.21 o 
   5   7   3      961.26      892.74     13.13 o 
   6   7   3      278.82      261.59      7.17 o 
  -7   8   3      103.48       98.32      5.90 o 
  -6   8   3       56.98       59.28      6.40 o 
  -5   8   3      298.44      307.81      8.26 o 
  -4   8   3     1299.08     1254.76     18.24 o 
  -3   8   3        0.07        0.04      1.07 o 
  -2   8   3      501.97      577.52      8.58 o 
  -1   8   3     1310.02     1608.87     17.51 o 
   0   8   3       32.27       23.05      1.55 o 
   1   8   3      177.77      130.46      7.32 o 
   2   8   3       56.43       55.06      3.46 o 
   3   8   3      294.54      272.29      6.15 o 
   4   8   3       22.48       17.39      2.83 o 
   5   8   3       78.10       61.77      4.91 o 
   6   8   3       56.96       52.35      4.10 o 
  -7   9   3       43.51       40.43      4.72 o 
  -6   9   3       28.56       34.21      4.95 o 
  -5   9   3      108.97      114.40      5.67 o 
  -4   9   3       86.39       86.84      4.86 o 
  -3   9   3      704.64      695.98     11.81 o 
  -2   9   3     1573.49     1547.17     17.86 o 
  -1   9   3      112.77      103.10      3.29 o 
   0   9   3     2014.57     2140.38     24.43 o 
   1   9   3      126.38      157.48      4.03 o 
   2   9   3      178.36      180.66      5.59 o 
   3   9   3      143.96      132.12      4.47 o 
   4   9   3      465.62      460.86     10.76 o 
   5   9   3      275.93      301.78      9.27 o 
   6   9   3       89.95       97.95      5.26 o 
  -6  10   3      460.63      452.56     11.54 o 
  -5  10   3       44.51       46.60      4.18 o 
  -4  10   3      255.28      256.98      7.42 o 
  -3  10   3       76.23       91.63      4.76 o 
  -2  10   3        0.41        4.22      1.57 o 
  -1  10   3       70.91       65.41      3.50 o 
   0  10   3     1159.17     1095.82     24.28 o 
   1  10   3        0.14        2.11      1.36 o 
   2  10   3        1.02        1.56      1.20 o 
   3  10   3      669.05      630.91     12.13 o 
   4  10   3      318.78      310.32     11.53 o 
   5  10   3       20.92       24.26      3.76 o 
   6  10   3       27.62       33.07      3.54 o 
  -6  11   3       68.80       68.03      6.21 o 
  -5  11   3       87.98       89.96      5.62 o 
  -4  11   3      109.57      110.39      7.21 o 
  -3  11   3      527.62      517.70      9.39 o 
  -2  11   3     1743.14     1866.51     21.41 o 
  -1  11   3      993.89     1005.24     14.29 o 
   1  11   3       91.72      101.92      9.77 o 
   2  11   3       21.93       22.34      2.84 o 
   3  11   3      117.46      110.69      5.83 o 
   4  11   3       33.46       37.00      3.94 o 
   5  11   3      185.93      190.27      8.12 o 
   6  11   3       42.67       35.51      3.70 o 
  -6  12   3       15.10       18.67      3.61 o 
  -5  12   3      259.73      267.61      7.82 o 
  -4  12   3       19.16       19.34      2.76 o 
  -3  12   3       44.58       42.69      3.32 o 
  -2  12   3        0.60        3.77      2.35 o 
  -1  12   3      522.83      540.12      9.60 o 
   0  12   3      253.96      253.92      5.19 o 
   1  12   3      210.50      201.38      5.93 o 
   2  12   3     1218.98     1129.09     17.26 o 
   3  12   3       90.64       75.95      5.06 o 
   4  12   3      174.58      145.72      7.38 o 
   5  12   3       25.01       29.45      4.15 o 
   6  12   3       16.84       14.93      3.82 o 
  -6  13   3      184.60      182.34      8.47 o 
  -5  13   3      117.76      113.78      6.01 o 
  -4  13   3       32.91       32.15      3.40 o 
  -3  13   3      159.32      157.19      5.45 o 
  -2  13   3     1501.25     1554.95     19.25 o 
  -1  13   3        0.60        1.37      1.42 o 
   0  13   3       34.82       38.30      2.76 o 
   1  13   3      332.48      339.32      7.89 o 
   2  13   3      292.51      296.55      8.03 o 
   3  13   3      449.78      438.51     17.03 o 
   4  13   3       97.23       88.05      5.92 o 
   5  13   3       97.15       86.37      6.37 o 
  -6  14   3       55.81       49.83      6.15 o 
  -5  14   3       13.32       11.76      2.97 o 
  -4  14   3        2.72        1.96      2.23 o 
  -3  14   3      201.78      202.56      7.83 o 
  -2  14   3       11.86       10.52      2.15 o 
  -1  14   3       36.82       28.71      2.69 o 
   0  14   3       66.73       67.82      4.77 o 
   1  14   3       80.37       93.26      5.25 o 
   2  14   3      160.31      162.79      6.34 o 
   3  14   3       82.65       87.42      5.68 o 
   4  14   3        0.23       -0.81      2.75 o 
   5  14   3       59.06       73.53     10.64 o 
  -6  15   3        0.72        7.28      3.81 o 
  -5  15   3       36.11       30.00      3.87 o 
  -4  15   3       83.17       90.01      5.28 o 
  -3  15   3        0.21        1.21      2.04 o 
  -2  15   3      675.99      643.06     11.04 o 
  -1  15   3      192.31      190.14      5.49 o 
   0  15   3      154.45      155.04      8.50 o 
   1  15   3      149.54      169.68      6.01 o 
   2  15   3       75.94       78.41      5.46 o 
   3  15   3       47.81       44.27      4.38 o 
   4  15   3       28.45       40.49      5.11 o 
   5  15   3      143.82      164.62      8.91 o 
  -5  16   3       10.70       17.98      4.21 o 
  -4  16   3      127.07      135.15      6.53 o 
  -3  16   3        7.47        4.22      2.33 o 
  -2  16   3        0.00        1.65      1.89 o 
  -1  16   3       58.70       52.12      3.57 o 
   0  16   3       16.96        7.43      3.62 o 
   1  16   3      181.24      174.54      7.21 o 
   2  16   3       53.47       73.70      5.01 o 
   3  16   3        8.61        8.56      2.90 o 
   4  16   3       58.74       58.84      5.55 o 
   5  16   3        0.13       -3.38      4.85 o 
  -5  17   3       16.56       23.31      5.01 o 
  -4  17   3        2.36       -1.05      2.44 o 
  -3  17   3       14.75       17.14      3.06 o 
  -2  17   3       12.25       15.81      2.70 o 
  -1  17   3      201.49      197.30      7.91 o 
   0  17   3       21.80       18.60      5.72 o 
   1  17   3        0.52       -1.83      3.06 o 
   2  17   3      123.28      113.10      6.35 o 
   3  17   3       88.68       96.05      6.63 o 
   4  17   3       35.21       18.04      3.99 o 
   5  17   3        8.28        5.28      4.40 o 
  -5  18   3        5.58       10.58      3.94 o 
  -4  18   3       31.15       32.19      3.89 o 
  -3  18   3       59.19       56.93      4.45 o 
  -2  18   3       21.86       16.71      2.90 o 
  -1  18   3       25.73       30.01      5.38 o 
   0  18   3       61.79       65.26      7.20 o 
   1  18   3       44.21       42.95      9.67 o 
   2  18   3      127.35      119.73     10.13 o 
   3  18   3       11.90        9.24      3.29 o 
   4  18   3       87.92       96.29      7.07 o 
  -4  19   3      452.68      407.93     11.68 o 
  -3  19   3      424.14      417.15      9.94 o 
  -2  19   3       10.02       14.91      4.22 o 
  -1  19   3       72.27       77.11      8.02 o 
   0  19   3      207.32      205.02     12.85 o 
   1  19   3       20.91       24.31      5.63 o 
   2  19   3       52.77       62.61      7.94 o 
   3  19   3        8.18        5.76      4.63 o 
   4  19   3      140.36      148.12     12.29 o 
  -4  20   3       19.02       15.78      3.76 o 
  -3  20   3       18.76       12.79      3.09 o 
  -2  20   3       79.72       59.90      7.59 o 
  -1  20   3        2.33       -0.17      3.70 o 
   0  20   3        9.22       -0.26      3.60 o 
   1  20   3      116.81      100.86     13.05 o 
   2  20   3       76.96       67.09      8.65 o 
   3  20   3       17.80       11.14      5.66 o 
   4  20   3        5.80        2.42      7.34 o 
  -4  21   3      105.36       98.51      7.97 o 
  -3  21   3      196.80      195.35     13.55 o 
  -2  21   3      589.42      569.21     19.67 o 
  -1  21   3      501.15      546.02     18.81 o 
   0  21   3      125.44      126.92     10.59 o 
   1  21   3       16.30        7.07      4.27 o 
   2  21   3        3.52        2.88      4.30 o 
   3  21   3       61.09       69.66      9.36 o 
  -3  22   3       13.73       15.86      7.11 o 
  -2  22   3       30.96       42.20      7.65 o 
  -1  22   3      160.54      163.79     11.95 o 
   0  22   3       37.18       37.03      6.65 o 
   1  22   3       29.54       16.63      5.60 o 
   2  22   3       66.88       62.29      8.94 o 
   3  22   3       11.72       10.21      8.92 o 
  -2  23   3      164.72      178.67     13.14 o 
  -1  23   3      116.75      120.01     16.68 o 
   0  23   3       68.53       64.74      8.31 o 
   1  23   3       19.22       20.33      6.16 o 
   2  23   3       13.23       13.88     10.47 o 
  -2  24   3        0.21       -6.16      6.16 o 
  -1  24   3        0.88       -1.13      4.50 o 
   0  24   3        0.17       -3.86      3.86 o 
   1  24   3      137.45      144.55     12.44 o 
  -1  25   3       53.63       71.48     12.83 o 
   0  25   3      132.42      140.02     16.69 o 
  -7   0   4      167.92      181.82      6.86 o 
  -6   0   4       42.16       40.70      2.83 o 
  -5   0   4      128.94      127.12      6.18 o 
  -4   0   4      346.05      415.37      9.69 o 
  -3   0   4        3.59        7.85      1.48 o 
  -2   0   4     2514.04     2551.27     39.40 o 
  -1   0   4     3857.31     3861.69     45.29 o 
   0   0   4     2306.31     2375.18     35.85 o 
   1   0   4      115.03       81.19      3.94 o 
   2   0   4      193.87      159.08      5.49 o 
   4   0   4      164.08      150.97      5.60 o 
   5   0   4       86.61       81.30      5.09 o 
   6   0   4      267.58      260.53      9.69 o 
  -7   1   4       77.04       84.42      3.26 o 
  -6   1   4      153.69      162.15      3.79 o 
  -5   1   4       64.63       71.18      3.65 o 
  -4   1   4      154.35      127.21      3.74 o 
  -3   1   4       18.44       12.88      1.38 o 
  -2   1   4     1909.96     2212.42     19.95 o 
  -1   1   4      280.30      269.37      3.43 o 
   0   1   4     3781.83     4004.72     41.23 o 
   1   1   4     4179.74     4268.33     36.30 o 
   2   1   4     2949.81     2930.65     23.21 o 
   4   1   4     4592.72     4452.35     35.83 o 
   5   1   4      312.84      300.49      5.96 o 
   6   1   4      194.84      207.81      5.94 o 
  -7   2   4      224.18      243.24      5.27 o 
  -6   2   4        6.37        4.13      1.44 o 
  -5   2   4      235.50      222.84      4.38 o 
  -4   2   4        7.72        4.32      1.60 o 
  -3   2   4     1406.91     1378.76     14.19 o 
  -2   2   4        4.85        0.33      0.53 o 
  -1   2   4      236.19      182.57      3.25 o 
   0   2   4     8497.95     8429.56     85.35 o 
   1   2   4        3.78        0.43      0.75 o 
   2   2   4      712.47      758.75      7.87 o 
   3   2   4       14.73        5.10      2.72 o 
   4   2   4      172.41      160.79      4.01 o 
   5   2   4       26.29       26.95      2.77 o 
   6   2   4       51.77       55.80      3.65 o 
  -7   3   4        5.41        6.88      1.85 o 
  -6   3   4       11.83       16.74      2.30 o 
  -5   3   4        0.26       -1.15      1.15 o 
  -4   3   4     2003.38     2092.01     19.03 o 
  -3   3   4       99.13       82.13      2.14 o 
  -2   3   4       31.54       50.50      1.45 o 
  -1   3   4     1233.42     1320.16     16.92 o 
   0   3   4      266.74      308.66      4.53 o 
   1   3   4     2341.78     2338.27     37.13 o 
   2   3   4      522.60      585.43      8.24 o 
   3   3   4     1051.14     1051.82     17.05 o 
   4   3   4      312.16      342.96      6.21 o 
   5   3   4      169.67      158.40      5.96 o 
   6   3   4       88.18       84.38      4.34 o 
  -7   4   4      127.14      139.94      4.49 o 
  -6   4   4        5.29        6.62      2.04 o 
  -5   4   4        2.07        3.14      1.41 o 
  -4   4   4      116.18      136.24      3.07 o 
  -3   4   4      690.05      657.86      7.07 o 
  -2   4   4     1476.95     1544.98     16.15 o 
  -1   4   4     3824.82     3939.22     41.15 o 
   0   4   4     1219.78     1154.74     12.28 o 
   1   4   4      828.26     1012.21     15.31 o 
   2   4   4       17.63       47.65      2.57 o 
   3   4   4        3.04        0.78      0.93 o 
   4   4   4      447.69      475.74      7.53 o 
   5   4   4        2.60        2.56      1.62 o 
   6   4   4      109.13       99.22      5.10 o 
  -7   5   4        1.29        3.86      1.98 o 
  -6   5   4       28.83       32.80      3.09 o 
  -5   5   4        8.11        9.18      2.09 o 
  -4   5   4      339.05      330.49      5.42 o 
  -3   5   4      414.57      399.40      4.80 o 
  -2   5   4       17.71       20.63      1.97 o 
  -1   5   4        1.50        1.24      1.27 o 
   0   5   4       62.12       88.84      6.03 o 
   1   5   4      493.02      519.32     13.00 o 
   2   5   4      858.07      861.55     11.23 o 
   4   5   4     3247.07     2936.10     27.12 o 
   5   5   4      170.72      174.50      6.25 o 
   6   5   4      105.95      119.48      6.44 o 
  -7   6   4        1.67       -0.20      2.87 o 
  -6   6   4        7.63       11.24      2.26 o 
  -5   6   4       95.17       95.80      4.61 o 
  -4   6   4     1220.43     1205.98     14.93 o 
  -3   6   4        8.25       11.83      1.29 o 
  -2   6   4      877.45     1003.34     10.61 o 
  -1   6   4       40.55       23.97      1.42 o 
   0   6   4       21.33       17.85      1.27 o 
   1   6   4     1126.10     1207.06     15.54 o 
   2   6   4      635.49      620.13      9.97 o 
   3   6   4        3.38        0.37      1.35 o 
   4   6   4       70.00       81.91      3.82 o 
   5   6   4        0.31        1.86      1.80 o 
   6   6   4      100.72      100.02      5.15 o 
  -7   7   4        6.23        5.86      2.75 o 
  -6   7   4        0.14       -0.70      1.99 o 
  -5   7   4      130.52      142.60      6.25 o 
  -4   7   4      572.96      581.50     10.63 o 
  -3   7   4       80.18       76.52      5.85 o 
  -2   7   4     1260.30     1314.27     13.32 o 
  -1   7   4       35.19       35.33      1.67 o 
   0   7   4      419.43      426.16      6.26 o 
   1   7   4      262.14      282.56      6.04 o 
   2   7   4     1241.94     1283.27     17.01 o 
   3   7   4      132.39      127.93      4.40 o 
   4   7   4      279.96      247.29      6.54 o 
   5   7   4        0.72       -0.98      1.73 o 
   6   7   4      125.67      120.10      5.76 o 
  -7   8   4       30.85       28.03      3.73 o 
  -6   8   4       66.59       62.08      4.39 o 
  -5   8   4        9.82        9.06      2.52 o 
  -4   8   4      209.64      198.29      5.85 o 
  -3   8   4        5.62        3.35      1.21 o 
  -2   8   4       91.08       96.35      3.56 o 
  -1   8   4        0.09        0.54      0.81 o 
   0   8   4       44.02       75.21      3.25 o 
   1   8   4      283.29      335.13      6.81 o 
   2   8   4        3.06        4.06      1.14 o 
   3   8   4        0.02        0.31      1.55 o 
   4   8   4       21.40       13.54      2.87 o 
   5   8   4      246.45      228.03      6.42 o 
   6   8   4        8.41        9.85      2.68 o 
  -7   9   4        1.20        2.39      2.58 o 
  -6   9   4        0.97        0.85      2.32 o 
  -5   9   4       40.36       41.46      3.54 o 
  -4   9   4      415.80      425.47      8.43 o 
  -3   9   4       98.18       94.11      4.08 o 
  -2   9   4      210.86      171.40      4.52 o 
  -1   9   4       12.39        5.57      1.03 o 
   0   9   4        1.24        3.17      1.16 o 
   1   9   4        2.23        3.22      1.26 o 
   2   9   4      280.28      271.63      6.31 o 
   3   9   4       15.06       23.92      3.63 o 
   4   9   4       38.33       44.33      4.18 o 
   5   9   4      111.92      118.74      5.88 o 
   6   9   4       93.29       85.06      5.13 o 
  -6  10   4        0.13        2.54      2.64 o 
  -5  10   4       92.97       87.56      4.88 o 
  -4  10   4        5.48        4.08      2.15 o 
  -3  10   4      208.30      197.05      5.51 o 
  -2  10   4       14.67       11.91      1.94 o 
  -1  10   4      135.30      150.28      3.21 o 
   0  10   4      937.87      990.57     12.22 o 
   1  10   4       56.10       68.81      3.97 o 
   2  10   4       30.19       28.13      2.57 o 
   3  10   4        0.39       -0.11      1.82 o 
   4  10   4      104.52       97.23      5.92 o 
   5  10   4       53.17       53.37      4.37 o 
   6  10   4        2.06        4.68      3.01 o 
  -6  11   4        8.50        8.60      3.03 o 
  -5  11   4       17.04       17.29      2.82 o 
  -4  11   4       65.57       64.75      4.08 o 
  -3  11   4        6.92        8.23      2.04 o 
  -2  11   4      169.31      173.62      5.01 o 
  -1  11   4      438.27      445.69      7.67 o 
   0  11   4     1111.98     1097.39     13.23 o 
   1  11   4      302.47      309.79      6.73 o 
   2  11   4       40.46       40.08      2.93 o 
   3  11   4      612.58      590.18     12.10 o 
   4  11   4      589.31      593.97     15.33 o 
   5  11   4       22.76       22.65      3.86 o 
   6  11   4      183.91      162.62      6.87 o 
  -6  12   4        0.34       -2.37      2.57 o 
  -5  12   4       29.20       24.48      4.12 o 
  -4  12   4       23.39       21.55      2.93 o 
  -3  12   4       60.09       60.30      5.62 o 
  -2  12   4      183.07      171.93      6.09 o 
  -1  12   4      574.66      634.90      9.83 o 
   0  12   4     1311.78     1280.38     16.82 o 
   1  12   4        1.30        1.43      1.49 o 
   2  12   4       16.83       14.91      2.66 o 
   3  12   4      100.39      112.58      6.07 o 
   4  12   4      116.21      129.10      7.03 o 
   5  12   4       45.56       36.29      4.55 o 
  -6  13   4      255.62      232.12     10.89 o 
  -5  13   4       66.89       64.48      4.72 o 
  -4  13   4      571.20      578.53     11.12 o 
  -3  13   4       63.49       77.18      4.37 o 
  -2  13   4      159.13      149.01      5.03 o 
  -1  13   4       60.19       45.93      3.12 o 
   0  13   4      296.25      284.32      7.65 o 
   1  13   4     1997.79     1999.42     22.75 o 
   2  13   4      381.87      364.54      9.00 o 
   3  13   4     1016.86      975.84     17.11 o 
   4  13   4      493.19      454.64     11.67 o 
   5  13   4       53.58       43.43      7.64 o 
  -6  14   4        6.30        7.85      3.38 o 
  -5  14   4        1.30        4.51      2.73 o 
  -4  14   4      495.88      465.15     10.01 o 
  -3  14   4      127.78      125.47      5.43 o 
  -2  14   4      573.87      545.78      9.78 o 
  -1  14   4      218.56      193.44      6.17 o 
   0  14   4      550.83      543.06     12.05 o 
   1  14   4     1976.91     1920.38     25.43 o 
   2  14   4      535.23      538.46     11.44 o 
   3  14   4      106.85       97.06      5.90 o 
   4  14   4       85.25      102.40      6.62 o 
   5  14   4        0.76        1.31      3.55 o 
  -6  15   4       31.95       27.67      4.28 o 
  -5  15   4      160.30      151.32      7.56 o 
  -4  15   4      201.44      224.28      7.17 o 
  -3  15   4      100.53      103.17      5.24 o 
  -2  15   4       39.15       53.05      3.69 o 
  -1  15   4      169.97      191.51      6.32 o 
   0  15   4      442.25      441.89     10.89 o 
   1  15   4       32.76       47.04      4.37 o 
   2  15   4     1440.49     1405.71     21.49 o 
   3  15   4      209.55      214.79      7.95 o 
   4  15   4      784.29      827.27     16.93 o 
   5  15   4      156.05      153.01     10.32 o 
  -5  16   4        5.93        5.40      3.07 o 
  -4  16   4       32.33       28.66      3.57 o 
  -3  16   4       20.17       22.91      3.08 o 
  -2  16   4      921.01      875.14     13.67 o 
  -1  16   4      651.87      630.62     17.43 o 
   0  16   4      218.19      234.50     10.54 o 
   1  16   4        0.87       -0.64      3.07 o 
   2  16   4        0.89        0.49      2.28 o 
   3  16   4        0.04       -2.37      2.37 o 
   4  16   4       22.30       24.34      4.05 o 
   5  16   4       24.92       25.48      4.61 o 
  -5  17   4        0.07        0.34      2.79 o 
  -4  17   4      219.53      222.31      8.20 o 
  -3  17   4      454.06      448.62     13.80 o 
  -2  17   4      124.48      131.18      5.88 o 
  -1  17   4       60.21       57.24      5.06 o 
   0  17   4       11.91        6.90      3.82 o 
   1  17   4      968.76      972.81     24.87 o 
   2  17   4       23.66       22.35      7.96 o 
   3  17   4      663.48      698.91     15.03 o 
   4  17   4      233.70      264.04      9.96 o 
  -5  18   4       95.60       88.11      6.58 o 
  -4  18   4      395.55      370.49     12.62 o 
  -3  18   4      290.10      304.05      8.33 o 
  -2  18   4      420.73      411.98      9.17 o 
  -1  18   4      266.29      269.89     19.63 o 
   0  18   4      135.23      120.82     17.82 o 
   1  18   4      392.97      385.45     14.86 o 
   2  18   4      194.33      173.97     11.05 o 
   3  18   4        6.77        4.85      3.07 o 
   4  18   4        6.39        4.80      3.52 o 
  -4  19   4      139.97      147.29     12.45 o 
  -3  19   4       82.58       80.56      5.21 o 
  -2  19   4       68.02       76.68      6.43 o 
  -1  19   4      164.36      146.32     10.48 o 
   0  19   4        0.02        2.19      3.57 o 
   1  19   4        4.31       -0.30      5.58 o 
   2  19   4      767.42      762.50     23.21 o 
   3  19   4      173.86      191.68     10.16 o 
   4  19   4      252.98      281.65     10.54 o 
  -4  20   4      131.60      107.48      8.80 o 
  -3  20   4        8.82        9.20      3.20 o 
  -2  20   4      542.59      524.06     18.12 o 
  -1  20   4      140.12      157.20     12.98 o 
   0  20   4       12.72        9.58      4.29 o 
   1  20   4       67.11       71.02      8.21 o 
   2  20   4        2.35       -0.58      4.35 o 
   3  20   4        7.72        7.00      5.41 o 
  -4  21   4        2.08        4.02      3.25 o 
  -3  21   4       35.93       37.70      9.81 o 
  -2  21   4       67.87       80.03      8.74 o 
  -1  21   4        8.91        2.47      6.39 o 
   0  21   4       42.01       39.64      6.34 o 
   1  21   4       35.46       27.02      6.09 o 
   2  21   4       95.53      100.96     10.22 o 
   3  21   4       42.93       35.77      8.38 o 
  -3  22   4       60.16       57.54     11.82 o 
  -2  22   4        1.47        1.55      5.36 o 
  -1  22   4        9.20       10.90      4.67 o 
   0  22   4       19.26       18.72      5.37 o 
   1  22   4        2.02       -4.06      5.45 o 
   2  22   4       10.14       12.52      6.79 o 
   3  22   4        6.06        5.38      5.06 o 
  -2  23   4       19.99       20.37      8.46 o 
  -1  23   4       33.88       26.25      8.47 o 
   0  23   4        0.08       -0.58      4.16 o 
   1  23   4      103.88      102.39     10.37 o 
   2  23   4       16.36       13.62      6.16 o 
  -1  24   4       11.47        7.53      4.89 o 
   0  24   4       28.75       26.01      6.28 o 
   1  24   4        0.27       -4.84      4.84 o 
  -7   1   5       62.62       67.03      3.90 o 
  -6   1   5       26.53       21.47      2.27 o 
  -5   1   5        0.59        0.08      1.25 o 
  -4   1   5        1.53        3.11      1.17 o 
  -3   1   5      292.89      287.34      4.48 o 
  -2   1   5      211.77      224.44      2.36 o 
   0   1   5        4.45       11.23      0.99 o 
   1   1   5       56.65        2.73      1.43 o 
   2   1   5        2.62        2.54      0.96 o 
   3   1   5       46.72       68.18      2.80 o 
   4   1   5      667.24      615.09      8.33 o 
   5   1   5       63.44       61.24      3.29 o 
   6   1   5       36.60       45.78      3.76 o 
  -7   2   5       30.70       30.33      3.05 o 
  -6   2   5       60.09       65.13      2.71 o 
  -5   2   5        0.11        0.52      1.29 o 
  -4   2   5       13.40        9.42      1.56 o 
  -3   2   5      714.96      569.36      5.44 o 
  -2   2   5      540.34      494.17      4.31 o 
   0   2   5      186.63      178.19      2.92 o 
   1   2   5     1072.30     1141.85     14.61 o 
   2   2   5       91.90      113.43      2.95 o 
   3   2   5      113.89       96.13      3.24 o 
   4   2   5       54.38       53.75      2.82 o 
   5   2   5       20.46       25.47      2.56 o 
   6   2   5       71.06       68.71      4.04 o 
  -7   3   5       38.35       40.39      3.05 o 
  -6   3   5       41.48       43.21      3.42 o 
  -5   3   5      277.10      254.01      5.91 o 
  -4   3   5      224.32      224.90      3.83 o 
  -3   3   5      372.08      409.73      4.03 o 
  -2   3   5      100.53      116.06      2.17 o 
  -1   3   5       36.70       30.83      2.65 o 
   0   3   5     1289.54     1277.57     14.94 o 
   1   3   5     3196.50     3485.57     38.12 o 
   2   3   5      234.69      237.74      4.62 o 
   3   3   5     1612.66     1562.45     15.78 o 
   4   3   5        0.13        0.65      1.46 o 
   5   3   5      221.31      214.45      5.52 o 
   6   3   5        3.40        3.49      2.09 o 
  -7   4   5        1.71        0.52      1.60 o 
  -6   4   5       11.40       12.04      2.06 o 
  -5   4   5       77.05       82.17      3.23 o 
  -4   4   5      833.28      800.15      8.14 o 
  -3   4   5     1322.43     1313.96     10.58 o 
  -2   4   5      222.12      223.45      3.34 o 
  -1   4   5     1465.63     1395.50     29.09 o 
   0   4   5      348.40      355.81      5.21 o 
   1   4   5        0.08       -0.71      0.91 o 
   2   4   5      103.87       92.93      3.08 o 
   3   4   5       37.61       29.51      3.48 o 
   4   4   5      513.79      518.45      8.10 o 
   5   4   5        0.26        0.71      1.65 o 
   6   4   5       46.62       50.37      4.04 o 
  -7   5   5      563.30      592.55     11.60 o 
  -6   5   5        5.18        1.41      1.72 o 
  -5   5   5      360.29      358.11      7.34 o 
  -4   5   5       10.38        9.20      1.21 o 
  -3   5   5      146.63      146.68      3.95 o 
  -2   5   5       97.70       98.51      6.81 o 
  -1   5   5      415.21      481.57      6.96 o 
   0   5   5     1357.13     1314.03     12.94 o 
   1   5   5     1865.57     2163.48     22.50 o 
   2   5   5      350.21      324.18      5.63 o 
   3   5   5     1084.83      977.09     21.14 o 
   4   5   5      173.91      179.16      5.91 o 
   5   5   5       56.86       57.67      3.54 o 
   6   5   5        0.01        3.19      2.36 o 
  -7   6   5        0.04        2.42      2.38 o 
  -6   6   5      165.05      179.98      5.99 o 
  -5   6   5        5.26        2.96      2.22 o 
  -4   6   5      694.84      693.59     10.52 o 
  -3   6   5     3971.54     3955.36     37.65 o 
  -2   6   5     2357.62     2400.17     22.17 o 
  -1   6   5    10866.94    12052.10    108.60 o 
   0   6   5      911.47      964.90     10.29 o 
   1   6   5       25.79       29.00      2.24 o 
   2   6   5        0.32        1.29      1.32 o 
   3   6   5      320.65      282.52      8.05 o 
   4   6   5      700.73      677.28      9.88 o 
   5   6   5      268.98      279.42      7.05 o 
   6   6   5        0.37        1.81      2.27 o 
  -7   7   5       23.92       24.20      3.42 o 
  -6   7   5       50.71       56.43      4.39 o 
  -5   7   5       26.31       24.71      2.80 o 
  -4   7   5       20.37       21.29      2.38 o 
  -3   7   5       18.82       17.78      2.60 o 
  -2   7   5        5.31        3.29      1.09 o 
  -1   7   5      929.04      951.23     11.09 o 
   0   7   5       84.45       75.25      3.21 o 
   1   7   5     3925.59     4077.71     39.85 o 
   2   7   5       67.56       71.63      3.74 o 
   3   7   5     1036.83     1050.36     14.52 o 
   4   7   5       61.68       58.65      4.42 o 
   5   7   5       18.17       13.50      2.55 o 
   6   7   5        4.52        0.54      3.17 o 
  -7   8   5        0.62        0.96      2.42 o 
  -6   8   5       22.87       25.40      3.41 o 
  -5   8   5      687.71      673.72     11.54 o 
  -4   8   5      908.45      927.44     13.35 o 
  -3   8   5     2613.15     2535.92     75.26 o 
  -2   8   5      814.49      752.31      8.81 o 
  -1   8   5      731.34      763.12      9.57 o 
   0   8   5     3273.79     3394.49     33.38 o 
   1   8   5       40.00       60.15      4.27 o 
   2   8   5      568.87      595.33     10.33 o 
   3   8   5        1.18       -1.43      1.47 o 
   4   8   5      438.95      446.07      9.34 o 
   5   8   5      179.42      178.65      6.18 o 
   6   8   5       55.22       58.91      5.29 o 
  -7   9   5      285.94      283.29      8.54 o 
  -6   9   5       99.86       98.52      5.98 o 
  -5   9   5      686.31      688.98     11.99 o 
  -4   9   5       42.41       50.46      3.39 o 
  -3   9   5       32.11       38.65      2.88 o 
  -2   9   5       34.80       37.31      2.61 o 
  -1   9   5      113.93      141.22      4.32 o 
   0   9   5      256.64      196.57      4.41 o 
   1   9   5        5.66        4.05      1.46 o 
   2   9   5      442.93      456.13      8.81 o 
   3   9   5      687.53      646.75     11.17 o 
   4   9   5        0.08       -1.41      2.28 o 
   5   9   5       69.33       78.61      4.65 o 
   6   9   5       66.41       58.17      4.54 o 
  -6  10   5      194.42      202.26      7.85 o 
  -5  10   5       23.90       30.65      3.17 o 
  -4  10   5      505.35      497.99      9.48 o 
  -3  10   5     1861.41     1834.14     21.57 o 
  -2  10   5      354.79      358.73      6.92 o 
  -1  10   5     2524.56     2751.73     27.96 o 
   0  10   5        4.03        2.96      1.22 o 
   1  10   5      114.51      111.40      4.24 o 
   2  10   5       47.17       51.32      3.27 o 
   3  10   5        7.62        3.55      2.28 o 
   4  10   5      226.27      220.17      7.85 o 
   5  10   5       19.47       28.67      3.70 o 
   6  10   5        7.72        8.68      3.27 o 
  -6  11   5      172.06      162.27      7.65 o 
  -5  11   5      424.72      407.23     10.39 o 
  -4  11   5      165.91      176.58      6.63 o 
  -3  11   5      473.85      507.69      9.27 o 
  -2  11   5      300.80      314.04      6.62 o 
  -1  11   5      105.65       88.84      4.21 o 
   0  11   5       43.24       33.52      2.23 o 
   1  11   5       13.41       18.57      2.55 o 
   2  11   5      667.50      645.24     10.43 o 
   3  11   5      364.08      356.55      9.29 o 
   4  11   5       12.11        8.50      2.97 o 
   5  11   5       27.10       23.15      3.41 o 
  -6  12   5      100.43      103.37      6.81 o 
  -5  12   5      371.51      393.20     10.39 o 
  -4  12   5      400.35      417.11      9.07 o 
  -3  12   5      759.26      779.10     12.28 o 
  -2  12   5      126.22      160.69      5.77 o 
  -1  12   5       41.19       43.90      3.36 o 
   0  12   5       19.98       27.92      2.39 o 
   1  12   5        3.97        9.10      2.04 o 
   2  12   5      243.33      232.32      7.05 o 
   3  12   5        5.73        4.57      2.62 o 
   4  12   5        0.47       -0.99      2.32 o 
   5  12   5       33.69       38.74      4.10 o 
  -6  13   5       52.61       58.11      5.29 o 
  -5  13   5       73.67       74.32      5.39 o 
  -4  13   5       13.18       11.16      2.59 o 
  -3  13   5      349.31      353.55     11.60 o 
  -2  13   5       11.49       23.08      2.66 o 
  -1  13   5      116.08      105.82      4.86 o 
   0  13   5        0.24        0.10      1.49 o 
   1  13   5     1602.62     1608.74     19.50 o 
   2  13   5      333.54      341.06      8.84 o 
   3  13   5        9.55        3.53      2.93 o 
   4  13   5        0.01        3.20      2.61 o 
   5  13   5       17.35       15.96      3.31 o 
  -6  14   5        1.05       -1.15      2.85 o 
  -5  14   5      112.33      113.19      7.27 o 
  -4  14   5        0.17       -0.76      2.14 o 
  -3  14   5      266.91      254.19      8.36 o 
  -2  14   5      569.30      511.22      9.49 o 
  -1  14   5       15.89       15.56      3.43 o 
   0  14   5      184.86      166.13      6.67 o 
   1  14   5        2.13        0.72      2.78 o 
   2  14   5      117.16      117.53      5.98 o 
   3  14   5       14.22        9.89      3.61 o 
   4  14   5       48.15       57.12      7.98 o 
   5  14   5       45.92       55.87      5.64 o 
  -6  15   5        6.03        8.21      3.60 o 
  -5  15   5        4.02        5.17      2.81 o 
  -4  15   5       10.81       11.45      2.97 o 
  -3  15   5      136.95      131.48      5.80 o 
  -2  15   5      176.08      144.59      5.56 o 
  -1  15   5        0.00       -1.86      1.86 o 
   0  15   5      392.04      388.56     11.76 o 
   1  15   5      928.32      949.03     21.35 o 
   2  15   5        0.11       -1.91      1.91 o 
   3  15   5       25.46       27.07      4.63 o 
   4  15   5       60.24       61.62      5.71 o 
   5  15   5        4.73        4.53      3.55 o 
  -5  16   5       14.27       14.65      3.51 o 
  -4  16   5       82.86       70.31      6.20 o 
  -3  16   5       11.23       11.24      2.88 o 
  -2  16   5       87.93       72.10      4.31 o 
  -1  16   5       50.56       47.37      4.01 o 
   0  16   5      327.78      299.51     11.95 o 
   1  16   5       56.75       60.06      7.86 o 
   2  16   5       41.81       48.60      4.45 o 
   3  16   5        0.92        4.36      2.89 o 
   4  16   5       37.08       31.43      4.63 o 
   5  16   5        0.39        3.86      4.73 o 
  -5  17   5       29.88       26.99      4.28 o 
  -4  17   5      209.03      199.67      8.02 o 
  -3  17   5        2.10        3.87      2.58 o 
  -2  17   5        7.44        6.23      2.36 o 
  -1  17   5       22.81       28.71      4.07 o 
   0  17   5        2.60        1.02      3.10 o 
   1  17   5      112.46      120.97     13.28 o 
   2  17   5      155.52      142.05      7.95 o 
   3  17   5       76.70       80.69      6.11 o 
   4  17   5       13.11       11.19      3.53 o 
  -5  18   5        0.74        1.19      3.19 o 
  -4  18   5      133.56      132.87      7.50 o 
  -3  18   5       44.37       47.51      4.69 o 
  -2  18   5        3.11        0.47      2.14 o 
  -1  18   5      397.14      373.16     14.08 o 
   0  18   5        6.00       -1.40      5.68 o 
   1  18   5      117.48      124.12      9.88 o 
   2  18   5      252.29      242.59     12.83 o 
   3  18   5        5.86        6.31      3.59 o 
   4  18   5        0.17       -0.71      3.91 o 
  -4  19   5       63.26       64.49      5.65 o 
  -3  19   5       18.71       19.82      3.55 o 
  -2  19   5        1.65        1.62      2.92 o 
  -1  19   5        4.19        1.45      3.56 o 
   0  19   5      194.03      185.47     10.76 o 
   1  19   5       97.02       87.99     12.76 o 
   2  19   5       34.86       26.56      6.28 o 
   3  19   5       39.09       44.84      9.23 o 
   4  19   5        9.12       12.20      4.78 o 
  -4  20   5      217.35      229.95     10.86 o 
  -3  20   5      330.43      337.02     10.25 o 
  -2  20   5      312.98      299.28     19.96 o 
  -1  20   5      336.07      331.75     13.98 o 
   0  20   5      191.21      211.54     16.56 o 
   1  20   5       26.79       25.02     11.29 o 
   2  20   5       60.27       38.40     14.53 o 
   3  20   5       61.10       47.93      9.24 o 
  -4  21   5       11.19       16.43      4.68 o 
  -3  21   5       16.46        5.01      6.48 o 
  -2  21   5       43.43       43.77      9.94 o 
  -1  21   5       34.80       28.63      5.98 o 
   0  21   5       51.74       52.41      7.22 o 
   1  21   5       97.47      106.53      9.96 o 
   2  21   5        2.77        4.27      8.59 o 
   3  21   5       32.19       27.44      6.96 o 
  -3  22   5      264.29      277.09     20.49 o 
  -2  22   5      545.81      547.08     28.83 o 
  -1  22   5      121.05      134.47     10.81 o 
   0  22   5      100.74      116.59     10.41 o 
   1  22   5       62.80       63.38      8.40 o 
   2  22   5        0.49        0.87      4.58 o 
  -2  23   5      106.47       98.23     14.92 o 
  -1  23   5       12.87       16.40      7.92 o 
   0  23   5        4.26        5.25      4.64 o 
   1  23   5      114.42      111.21     14.48 o 
   2  23   5       75.34       78.29      9.77 o 
  -1  24   5       71.30       70.21     13.37 o 
   0  24   5        2.30        1.59      4.44 o 
   1  24   5       41.24       52.00     11.20 o 
  -6   0   6       91.11       98.09      5.70 o 
  -5   0   6       32.38       32.62      3.26 o 
  -4   0   6     1098.83     1046.05     15.25 o 
  -3   0   6      681.01      598.50     12.68 o 
  -2   0   6      434.87      370.55     13.13 o 
  -1   0   6        0.03       -0.49      1.61 o 
   0   0   6     5217.81     5661.23     67.24 o 
   1   0   6    10700.36    11088.61    400.81 o 
   2   0   6      262.62      234.69      5.81 o 
   3   0   6     7918.61     7650.54     81.68 o 
   4   0   6     2636.34     2461.98     33.98 o 
   5   0   6        0.17        4.00      2.57 o 
   6   0   6      280.65      303.58     16.62 o 
  -7   1   6       38.84       33.09      6.19 o 
  -6   1   6        2.45        2.68      1.68 o 
  -5   1   6      249.01      269.97      5.23 o 
  -4   1   6       45.07       54.43      2.44 o 
  -3   1   6     1142.92     1241.78      9.87 o 
  -2   1   6     1537.22     1522.34     12.21 o 
  -1   1   6       53.18       80.30      3.08 o 
   0   1   6      379.17      328.22      5.46 o 
   1   1   6     1210.13     1166.84     32.72 o 
   2   1   6       12.78       14.65      1.41 o 
   3   1   6      935.04      887.80     10.05 o 
   4   1   6      194.32      202.55      4.79 o 
   5   1   6      298.31      283.20      7.48 o 
   6   1   6        0.81       -1.64      1.99 o 
  -7   2   6      104.61      115.72      7.04 o 
  -6   2   6        0.23        0.36      1.84 o 
  -5   2   6      497.40      479.09      7.15 o 
  -4   2   6     2291.52     2209.88     18.68 o 
  -3   2   6      139.27      156.04      2.11 o 
  -2   2   6     1315.36     1334.70     10.95 o 
  -1   2   6      536.37      573.33     11.41 o 
   0   2   6     5186.63     5418.59     45.40 o 
   1   2   6     4072.08     4160.49     33.67 o 
   2   2   6     1287.82     1274.82     12.94 o 
   3   2   6     1528.05     1427.79     15.14 o 
   4   2   6        0.46        0.79      1.51 o 
   5   2   6       12.79       11.26      2.19 o 
   6   2   6       39.63       29.61      3.18 o 
  -7   3   6      116.60      123.22      5.88 o 
  -6   3   6       44.21       43.41      2.81 o 
  -5   3   6        7.46       12.37      1.50 o 
  -4   3   6        4.39        2.94      1.11 o 
  -3   3   6      448.68      447.67      4.33 o 
  -2   3   6      639.48      699.65      7.12 o 
  -1   3   6      515.88      452.65      6.82 o 
   0   3   6      530.44      486.50      6.88 o 
   1   3   6      126.53      106.23      2.73 o 
   2   3   6      251.94      278.08      6.42 o 
   3   3   6      303.02      302.19      5.68 o 
   4   3   6       22.56       20.06      2.21 o 
   5   3   6      289.94      286.99      6.59 o 
   6   3   6      215.06      212.49      6.28 o 
  -7   4   6       72.89       77.06      4.90 o 
  -6   4   6       10.20       12.69      2.42 o 
  -5   4   6        5.49        6.23      1.57 o 
  -4   4   6      470.20      477.60      5.18 o 
  -3   4   6        5.88       11.56      1.00 o 
  -2   4   6      556.29      629.82      9.97 o 
  -1   4   6        6.45        8.51      1.35 o 
   0   4   6      322.71      288.43      4.41 o 
   1   4   6     1201.06     1255.54     13.20 o 
   2   4   6       30.95       25.46      2.49 o 
   3   4   6     3032.42     2934.50     26.62 o 
   4   4   6      216.78      196.64      5.07 o 
   5   4   6       32.77       32.59      2.89 o 
   6   4   6       70.35       70.13      4.66 o 
  -7   5   6       19.63       20.78      2.98 o 
  -6   5   6       20.83       19.45      2.56 o 
  -5   5   6      330.08      347.50      7.19 o 
  -4   5   6      135.37      136.99      3.02 o 
  -3   5   6      244.71      294.26      4.45 o 
  -2   5   6     6587.02     6991.55     71.41 o 
  -1   5   6        2.26       -0.63      0.79 o 
   0   5   6        0.73       -0.74      0.84 o 
   1   5   6      772.91      781.06      9.40 o 
   2   5   6      112.21      117.20      3.66 o 
   3   5   6      193.74      162.39      4.37 o 
   4   5   6       23.24       17.24      2.13 o 
   5   5   6      565.19      548.37      9.38 o 
   6   5   6        0.06        2.47      2.66 o 
  -7   6   6        0.01        4.01      2.58 o 
  -6   6   6       17.08       20.31      2.99 o 
  -5   6   6      151.72      165.04      5.19 o 
  -4   6   6       83.68       80.34      5.09 o 
  -3   6   6       63.30       65.61      3.06 o 
  -2   6   6      825.83      746.90      8.70 o 
  -1   6   6       26.82       26.57      1.90 o 
   0   6   6      745.45      836.13      8.74 o 
   1   6   6      280.19      314.35      7.32 o 
   2   6   6        1.24       -0.90      1.20 o 
   3   6   6      155.71      152.15      4.53 o 
   4   6   6      124.29      106.52      4.20 o 
   5   6   6        3.09        2.91      2.04 o 
   6   6   6      206.05      234.29      7.48 o 
  -7   7   6       24.84       30.24      3.55 o 
  -6   7   6      109.63      117.96      5.81 o 
  -5   7   6        7.27        4.90      1.99 o 
  -4   7   6      358.58      374.86      7.47 o 
  -2   7   6     1198.41     1345.90     13.86 o 
  -1   7   6      435.89      497.88      7.05 o 
   0   7   6      150.22      191.44      3.89 o 
   1   7   6      177.69      180.09      5.39 o 
   2   7   6      279.06      259.94      5.94 o 
   3   7   6      194.07      172.99      4.81 o 
   4   7   6        2.33        2.68      1.75 o 
   5   7   6       39.14       39.96      3.63 o 
   6   7   6      219.25      227.31      7.47 o 
  -7   8   6        9.43       14.81      3.01 o 
  -6   8   6        1.40        3.18      2.54 o 
  -5   8   6       52.81       63.23      4.43 o 
  -4   8   6       59.74       69.95      3.79 o 
  -3   8   6      102.35      101.57      4.83 o 
  -2   8   6     1249.06     1206.63     12.87 o 
  -1   8   6        0.42       -0.27      1.02 o 
   0   8   6       10.21       11.87      1.54 o 
   1   8   6      421.60      438.61      6.80 o 
   2   8   6       36.81       39.34      2.95 o 
   3   8   6        9.26       10.09      1.97 o 
   4   8   6      378.45      343.95      8.28 o 
   5   8   6        4.42        6.67      2.34 o 
   6   8   6       71.57       86.75      5.32 o 
  -7   9   6        8.55        8.17      2.89 o 
  -6   9   6       16.48       17.92      3.36 o 
  -5   9   6       14.86       15.58      2.84 o 
  -4   9   6       80.38       74.88      3.99 o 
  -3   9   6     1150.09     1134.36     14.86 o 
  -2   9   6      323.07      315.70      6.85 o 
  -1   9   6       59.69       62.88      2.77 o 
   0   9   6      726.97      834.17     10.97 o 
   1   9   6        0.36       -1.30      1.30 o 
   2   9   6       14.49       19.22      2.36 o 
   3   9   6      325.76      316.99      7.36 o 
   4   9   6      240.05      233.50      6.98 o 
   5   9   6        0.10       -0.06      2.20 o 
   6   9   6      110.68      127.35     12.10 o 
  -6  10   6       11.90        6.82      2.84 o 
  -5  10   6        0.47       -1.49      2.05 o 
  -4  10   6       41.55       46.05      3.43 o 
  -3  10   6        0.36        1.74      1.74 o 
  -2  10   6       62.97       75.07      3.61 o 
  -1  10   6      109.18      129.92      3.63 o 
   0  10   6        0.40        2.52      1.43 o 
   1  10   6      224.17      227.97      9.08 o 
   2  10   6      174.00      185.48      5.40 o 
   3  10   6        0.09       -0.22      2.05 o 
   4  10   6       34.62       48.50      4.01 o 
   5  10   6        5.00        1.57      2.33 o 
  -6  11   6        9.33       11.76      3.18 o 
  -5  11   6       99.17       89.14      5.53 o 
  -4  11   6       51.78       47.28      3.97 o 
  -3  11   6      398.48      370.13      7.78 o 
  -2  11   6       58.70       47.04      3.82 o 
  -1  11   6      626.68      703.76     11.63 o 
   0  11   6      327.94      368.19      6.85 o 
   1  11   6      282.38      289.96      6.42 o 
   2  11   6      595.52      598.24     10.21 o 
   3  11   6        3.43        1.38      2.20 o 
   4  11   6        5.73        6.39      2.50 o 
   5  11   6        6.42        5.55      2.52 o 
  -6  12   6       44.16       47.74      4.78 o 
  -5  12   6       25.88       20.95      3.34 o 
  -4  12   6      266.26      296.35      8.42 o 
  -3  12   6       66.11       65.45      3.89 o 
  -2  12   6      187.37      183.08      5.32 o 
  -1  12   6      102.26      112.06      4.97 o 
   0  12   6      141.57      145.88      5.28 o 
   1  12   6     1182.43     1218.43     15.85 o 
   2  12   6      314.19      328.34      8.59 o 
   3  12   6     1279.51     1247.22     20.33 o 
   4  12   6      385.20      368.20     11.58 o 
   5  12   6       21.66       14.26      3.28 o 
  -6  13   6        5.94        5.98      3.12 o 
  -5  13   6       18.13       22.65      3.90 o 
  -4  13   6       12.11        8.81      2.65 o 
  -3  13   6      211.45      203.92      6.02 o 
  -2  13   6        8.47        8.22      2.18 o 
  -1  13   6       62.33       69.50      5.02 o 
   0  13   6      197.02      189.42      5.67 o 
   1  13   6      268.73      277.37      6.56 o 
   2  13   6       29.80       34.42      3.83 o 
   3  13   6      125.54      111.04      6.44 o 
   4  13   6        9.99        5.19      2.95 o 
   5  13   6       97.65       90.19      6.05 o 
  -6  14   6      169.38      170.89      8.33 o 
  -5  14   6      366.36      390.75     10.91 o 
  -4  14   6      368.50      389.87     10.29 o 
  -3  14   6       70.30       97.77      4.97 o 
  -2  14   6       92.21       67.98      4.42 o 
  -1  14   6       53.07       44.84      3.67 o 
   0  14   6      548.56      522.53     12.16 o 
   1  14   6     1567.64     1535.25     25.42 o 
   2  14   6      721.73      715.80     13.88 o 
   3  14   6      376.11      365.90     13.25 o 
   4  14   6      398.24      438.20     12.10 o 
   5  14   6      153.77      158.58      7.77 o 
  -6  15   6       24.48       27.21      4.83 o 
  -5  15   6       24.06       25.89      3.94 o 
  -4  15   6       20.55       18.22      3.32 o 
  -3  15   6      265.34      219.67      7.47 o 
  -2  15   6       48.19       47.04      3.99 o 
  -1  15   6       24.69       27.16      3.17 o 
   0  15   6      229.46      246.29      8.40 o 
   1  15   6       71.48       73.45      5.53 o 
   2  15   6       30.21       33.52      4.25 o 
   3  15   6        4.10        1.08      4.00 o 
   4  15   6       47.10       45.49      6.49 o 
   5  15   6       61.07       61.22      5.73 o 
  -5  16   6      116.72      109.15      6.94 o 
  -4  16   6       73.04       73.72      5.47 o 
  -3  16   6      254.57      257.17      8.31 o 
  -2  16   6      372.80      391.27      9.61 o 
  -1  16   6       67.16       64.60      4.59 o 
   0  16   6       22.81       18.94      4.24 o 
   1  16   6      232.23      221.18     11.34 o 
   2  16   6      389.06      370.76     11.59 o 
   3  16   6      640.87      631.17     14.25 o 
   4  16   6      266.54      278.79     10.19 o 
  -5  17   6        8.16        8.13      3.37 o 
  -4  17   6        2.01        0.80      2.78 o 
  -3  17   6        6.73        9.05      2.88 o 
  -2  17   6      103.94      122.52      6.30 o 
  -1  17   6      537.40      528.54     13.89 o 
   0  17   6       52.90       59.33      7.63 o 
   1  17   6      421.63      465.84     27.85 o 
   2  17   6       37.75       42.88      5.17 o 
   3  17   6       60.48       58.93      6.33 o 
   4  17   6       33.56       38.05      4.94 o 
  -5  18   6      186.08      204.45      9.36 o 
  -4  18   6      170.43      188.10      8.62 o 
  -3  18   6        0.04       -2.43      2.43 o 
  -2  18   6       45.93       59.88      7.05 o 
  -1  18   6       71.83       61.56     20.92 o 
   0  18   6       88.65       82.23      7.87 o 
   1  18   6      375.21      361.10     25.42 o 
   2  18   6      239.67      238.69     13.17 o 
   3  18   6      204.34      219.88     12.26 o 
   4  18   6        9.84        6.44      3.76 o 
  -4  19   6       11.36        7.58      3.51 o 
  -3  19   6      101.74      109.37      6.75 o 
  -2  19   6       75.87       90.16      8.97 o 
  -1  19   6       14.61       14.90      4.54 o 
   0  19   6       80.85       85.68      8.25 o 
   1  19   6       12.74       14.14      7.60 o 
   2  19   6        4.44       -3.21      3.95 o 
   3  19   6       96.83       97.84     10.61 o 
  -4  20   6        4.71        4.17      3.43 o 
  -3  20   6       67.54       74.41      5.97 o 
  -2  20   6       21.67       24.76      8.02 o 
  -1  20   6       68.53       50.97     10.76 o 
   0  20   6       17.41       13.42      5.04 o 
   1  20   6       24.04       22.85      6.11 o 
   2  20   6      145.45      144.44     11.88 o 
   3  20   6      160.73      161.22     13.43 o 
  -4  21   6       55.90       48.62      6.37 o 
  -3  21   6        0.95        7.18      7.01 o 
  -2  21   6       68.75       96.08     13.81 o 
  -1  21   6       13.48       20.91      7.71 o 
   0  21   6        2.57       -0.60      3.97 o 
   1  21   6      103.96      112.13     10.22 o 
   2  21   6        3.19       -0.20      4.91 o 
   3  21   6       60.36       71.29     12.29 o 
  -3  22   6       77.14       99.54     15.01 o 
  -2  22   6       60.25       38.40     10.18 o 
  -1  22   6       11.09       10.82      7.73 o 
   0  22   6       31.25       33.29      6.32 o 
   1  22   6       60.04       51.42      7.53 o 
   2  22   6       54.18       55.49      8.72 o 
  -2  23   6       38.32       37.77     10.21 o 
  -1  23   6       13.22       -3.19      6.26 o 
   0  23   6        1.05       -0.68      6.70 o 
   1  23   6       42.82       51.57     10.27 o 
  -7   1   7       28.64       28.78      9.23 o 
  -6   1   7      160.08      163.12      5.50 o 
  -5   1   7      124.19      144.29      5.26 o 
  -4   1   7      166.97      168.95      2.85 o 
  -3   1   7      221.22      175.18      2.76 o 
  -2   1   7       51.60       61.36      1.57 o 
  -1   1   7       10.32        6.77      1.18 o 
   0   1   7        0.22        1.96      0.87 o 
   1   1   7     1101.37     1170.78     16.34 o 
   2   1   7      148.30      151.35      3.48 o 
   3   1   7     1382.69     1313.04     13.46 o 
   4   1   7       88.66       86.15      3.71 o 
   5   1   7       18.10       24.49      2.71 o 
   6   1   7       18.32       23.95      3.09 o 
  -7   2   7       10.23       21.17      5.62 o 
  -6   2   7        2.87        4.66      2.12 o 
  -5   2   7       44.21       50.31      2.15 o 
  -4   2   7      530.13      511.75      7.18 o 
  -3   2   7       24.43       25.51      1.08 o 
  -2   2   7        0.95        1.35      0.97 o 
  -1   2   7      227.94      255.98      5.63 o 
   0   2   7     2875.98     3076.85     22.16 o 
   1   2   7      715.13      754.35      8.43 o 
   2   2   7      458.29      461.16      7.16 o 
   3   2   7      904.75      895.68     11.05 o 
   4   2   7        0.91        2.48      1.67 o 
   5   2   7       37.31       32.91      3.58 o 
   6   2   7       15.60       13.20      2.81 o 
  -7   3   7      122.23      136.29     10.83 o 
  -6   3   7      385.62      405.43      7.92 o 
  -5   3   7      877.88      899.80     10.65 o 
  -4   3   7     1381.96     1392.44     10.35 o 
  -3   3   7      906.46      869.09      7.61 o 
  -2   3   7       38.84       39.20      1.84 o 
  -1   3   7      947.18      930.81     12.05 o 
   0   3   7     1657.59     1836.71     15.97 o 
   1   3   7        9.46       10.63      1.34 o 
   2   3   7      345.81      320.12      5.87 o 
   3   3   7      990.28      932.71     11.44 o 
   4   3   7       49.60       55.27      3.28 o 
   5   3   7       59.65       63.43      3.80 o 
   6   3   7       71.40       82.54      4.72 o 
  -7   4   7       66.60       72.06      5.06 o 
  -6   4   7      146.41      149.43      5.68 o 
  -5   4   7     1201.06     1206.14     17.47 o 
  -4   4   7      103.84      110.76      2.45 o 
  -3   4   7      422.82      485.59      5.14 o 
  -2   4   7      260.46      298.13      7.53 o 
  -1   4   7      272.93      207.35      5.65 o 
   0   4   7     1054.62     1096.07     11.53 o 
   1   4   7      856.21      911.28     10.64 o 
   2   4   7      530.78      502.22     13.92 o 
   3   4   7       29.14       23.49      2.19 o 
   4   4   7      144.30      137.19      4.72 o 
   5   4   7       16.15       13.21      2.38 o 
   6   4   7       61.01       69.06      5.78 o 
  -7   5   7       38.92       47.58      4.60 o 
  -6   5   7      191.70      205.71      6.13 o 
  -5   5   7       97.59      103.14      4.69 o 
  -4   5   7     2386.53     2405.55     21.84 o 
  -3   5   7     1547.08     1633.30     15.10 o 
  -2   5   7     1685.41     1776.42     20.27 o 
  -1   5   7      876.86      928.76     10.77 o 
   0   5   7      358.13      339.76      5.47 o 
   1   5   7       92.18      112.65      3.09 o 
   2   5   7      345.87      349.39      7.28 o 
   3   5   7       35.91       31.64      2.46 o 
   4   5   7      110.40      114.16      4.61 o 
   5   5   7       15.56       11.87      2.38 o 
   6   5   7       15.30       13.09      3.05 o 
  -7   6   7       77.53       88.44      6.07 o 
  -6   6   7       14.21       16.62      2.99 o 
  -5   6   7       60.19       65.89      4.17 o 
  -4   6   7      363.07      340.11      6.84 o 
  -2   6   7      536.82      503.13      6.69 o 
  -1   6   7      208.65      171.27      3.63 o 
   0   6   7     3669.13     3829.39     33.96 o 
   1   6   7      553.33      507.45      6.81 o 
   2   6   7     1268.02     1184.09     13.93 o 
   3   6   7      893.81      790.11     10.43 o 
   4   6   7        5.58        1.34      1.70 o 
   5   6   7      190.25      174.79      6.31 o 
   6   6   7       22.70       23.40      3.51 o 
  -7   7   7       70.96       73.07      7.96 o 
  -6   7   7      486.61      532.26     11.59 o 
  -5   7   7      206.46      213.68      6.65 o 
  -4   7   7     1892.34     1868.20     21.80 o 
  -2   7   7      163.53      155.19      3.58 o 
  -1   7   7     1847.47     1951.30     20.49 o 
   0   7   7     2191.87     2225.29     19.69 o 
   1   7   7       84.25       76.99      2.89 o 
   2   7   7      590.71      561.38      8.58 o 
   3   7   7       13.00        8.08      1.91 o 
   4   7   7      582.34      575.74     10.22 o 
   5   7   7       44.31       51.20      4.28 o 
   6   7   7      404.57      395.35     11.42 o 
  -7   8   7       54.88       65.36      4.74 o 
  -6   8   7      230.98      237.15      8.44 o 
  -5   8   7      229.98      250.54      7.47 o 
  -4   8   7      134.01      129.88      6.92 o 
  -3   8   7       10.67       13.04      2.08 o 
  -2   8   7       12.13        4.49      1.36 o 
  -1   8   7      171.05      207.85      4.42 o 
   0   8   7     4186.26     4128.00     34.01 o 
   1   8   7     2227.26     2249.58     22.35 o 
   2   8   7      944.16      913.50     11.91 o 
   3   8   7       43.67       57.49      3.43 o 
   4   8   7       58.09       53.80      3.41 o 
   5   8   7      121.71      133.19      6.10 o 
   6   8   7       15.79       28.30      6.03 o 
  -7   9   7        0.48        5.25      2.85 o 
  -6   9   7      159.37      164.52      7.03 o 
  -5   9   7      331.66      321.47      8.72 o 
  -4   9   7     1478.96     1469.65     21.21 o 
  -3   9   7     1020.19      987.23     13.45 o 
  -2   9   7     1162.85     1197.80     15.39 o 
  -1   9   7      204.41      184.02      4.32 o 
   0   9   7      955.23      971.13     11.54 o 
   1   9   7       67.99       76.44      3.62 o 
   2   9   7       89.17       69.58      3.53 o 
   3   9   7       74.80       59.63      3.58 o 
   4   9   7      125.88      132.46      6.24 o 
   5   9   7        4.79        3.97      2.43 o 
  -6  10   7      214.44      213.46      7.79 o 
  -5  10   7      221.26      248.71      9.39 o 
  -4  10   7      116.76      120.56      5.65 o 
  -3  10   7      147.74      170.94      5.15 o 
  -2  10   7       25.32       28.34      2.55 o 
  -1  10   7      748.40      615.56     10.91 o 
   0  10   7        0.64        0.08      1.40 o 
   1  10   7      129.39      131.34      6.45 o 
   2  10   7     1428.43     1438.62     28.36 o 
   3  10   7      200.77      174.91      5.29 o 
   4  10   7      209.88      208.48      7.03 o 
   5  10   7       19.06       17.84      3.20 o 
  -6  11   7       99.21       84.92      5.82 o 
  -5  11   7       56.80       68.91      5.60 o 
  -4  11   7      555.90      546.77     11.58 o 
  -3  11   7      265.34      285.31      7.69 o 
  -2  11   7      192.13      225.10      7.04 o 
  -1  11   7       66.01       78.80      4.02 o 
   0  11   7      595.91      588.33      9.29 o 
   1  11   7        1.62        3.44      1.72 o 
   2  11   7      248.48      224.90      6.37 o 
   3  11   7      322.80      302.82      7.79 o 
   4  11   7      182.55      172.27      6.91 o 
   5  11   7       88.52       82.48      5.32 o 
  -6  12   7      115.81      122.05      7.12 o 
  -5  12   7       12.65       13.73      3.16 o 
  -4  12   7       36.73       39.30      3.85 o 
  -3  12   7       55.98       54.33      4.20 o 
  -2  12   7       27.55       12.62      2.36 o 
  -1  12   7       95.97       93.51      4.50 o 
   0  12   7     1503.62     1485.51     18.06 o 
   1  12   7     1074.81     1087.73     14.90 o 
   2  12   7     1079.55     1052.02     19.31 o 
   3  12   7       47.44       53.60      4.74 o 
   4  12   7      117.63      129.77      6.44 o 
   5  12   7        2.17        0.52      3.43 o 
  -6  13   7       75.93       79.31      6.08 o 
  -5  13   7      145.40      144.93      7.11 o 
  -4  13   7       94.69      101.66      5.97 o 
  -3  13   7       18.65       29.19      3.45 o 
  -2  13   7      102.55      103.52      5.20 o 
  -1  13   7        0.79        0.93      1.95 o 
   0  13   7      803.22      814.58     13.25 o 
   1  13   7      362.76      357.06      9.01 o 
   2  13   7        0.48       -1.63      2.12 o 
   3  13   7       21.51       31.68      4.10 o 
   4  13   7       80.16       98.03      5.86 o 
   5  13   7        2.72       -0.56      2.96 o 
  -6  14   7      128.94      134.77      7.79 o 
  -5  14   7        0.04        1.76      2.68 o 
  -4  14   7        4.06        4.34      3.00 o 
  -3  14   7       22.32       18.14      2.99 o 
  -2  14   7        0.08       -0.36      1.94 o 
  -1  14   7      132.89      140.78      5.57 o 
   0  14   7      300.30      320.88      9.45 o 
   1  14   7       18.15       25.87      3.71 o 
   2  14   7       99.44       99.80      5.95 o 
   3  14   7        0.23       -2.22      2.22 o 
   4  14   7       27.26       21.12      3.96 o 
   5  14   7        6.39        4.23      3.29 o 
  -6  15   7       52.93       46.29      8.25 o 
  -5  15   7       60.80       62.95      5.45 o 
  -4  15   7       17.03       14.91      3.37 o 
  -3  15   7       11.07        7.41      3.63 o 
  -2  15   7       87.70       85.28      6.12 o 
  -1  15   7       21.17       26.90      3.24 o 
   0  15   7      179.31      190.27      7.80 o 
   1  15   7       38.39       41.19      4.50 o 
   2  15   7       17.06       12.97      3.65 o 
   3  15   7       49.79       53.63      5.09 o 
   4  15   7        2.96        0.98      4.25 o 
  -5  16   7        0.31        2.54      3.02 o 
  -4  16   7       50.68       56.16      5.03 o 
  -3  16   7       33.77       28.70      3.85 o 
  -2  16   7       91.81       88.46      6.30 o 
  -1  16   7      115.55      117.37     10.22 o 
   0  16   7       16.75       14.57      4.09 o 
   1  16   7       39.66       41.04      6.05 o 
   2  16   7       28.98       31.52      5.60 o 
   3  16   7      219.59      246.21     15.12 o 
   4  16   7        9.76       12.43      3.35 o 
  -5  17   7       14.49       16.65      3.92 o 
  -4  17   7       13.09       12.21      3.37 o 
  -3  17   7      164.09      148.99      7.43 o 
  -2  17   7       37.52       45.24     10.18 o 
  -1  17   7        0.01       -1.93      2.42 o 
   0  17   7        5.20        4.31      3.62 o 
   1  17   7       28.01       26.49      5.48 o 
   2  17   7       19.96       27.50      4.54 o 
   3  17   7       33.15       30.73      5.26 o 
   4  17   7       52.43       70.00      6.40 o 
  -5  18   7       60.01       52.55      5.51 o 
  -4  18   7       40.28       43.19      5.83 o 
  -3  18   7        0.52        1.24      2.73 o 
  -2  18   7       68.26       60.31      5.62 o 
  -1  18   7       12.02       14.03      7.03 o 
   0  18   7      162.95      142.74      9.38 o 
   1  18   7       12.62       13.41     11.65 o 
   2  18   7       24.84       28.51      6.21 o 
   3  18   7       11.40        5.07      4.24 o 
   4  18   7        0.21       -1.54      4.03 o 
  -4  19   7      218.17      216.64      8.84 o 
  -3  19   7       18.07       21.67      4.37 o 
  -2  19   7       85.91       82.95      8.31 o 
  -1  19   7      286.37      256.51     18.49 o 
   0  19   7        0.50       -3.36      3.36 o 
   1  19   7      199.29      216.96     12.24 o 
   2  19   7       13.16       -0.03     13.59 o 
   3  19   7        1.32       -4.11      4.11 o 
  -4  20   7       20.99       18.39      4.25 o 
  -3  20   7       60.14       59.74      6.50 o 
  -2  20   7       46.96       51.08     10.40 o 
  -1  20   7      127.42      112.36     14.86 o 
   0  20   7      379.99      387.74     23.80 o 
   1  20   7      382.32      376.67     15.76 o 
   2  20   7       67.18       65.01      8.42 o 
   3  20   7       55.85       48.56      8.33 o 
  -3  21   7      255.74      228.97     18.97 o 
  -2  21   7      370.62      363.09     23.02 o 
  -1  21   7      102.06       95.68     14.09 o 
   0  21   7      320.28      333.41     22.57 o 
   1  21   7       13.35        9.14      5.66 o 
   2  21   7       10.05        3.65      5.02 o 
  -3  22   7        0.01       -0.73      6.86 o 
  -2  22   7       67.18       84.45     13.45 o 
  -1  22   7       49.26       44.10     11.10 o 
   0  22   7       92.78       76.58     14.06 o 
   1  22   7       24.35       32.23     10.81 o 
   2  22   7      222.65      267.58     19.38 o 
  -2  23   7       86.15      108.27     15.45 o 
  -1  23   7       42.96       47.51     11.83 o 
   0  23   7        0.84        3.50      8.19 o 
   1  23   7       22.91       19.87     10.42 o 
  -6   0   8       92.62       94.83      8.29 o 
  -5   0   8      410.13      395.71     11.26 o 
  -4   0   8       12.96       21.06      1.75 o 
  -3   0   8     1348.99     1329.26     15.80 o 
  -2   0   8      101.80      114.98      4.01 o 
  -1   0   8      208.73      166.91      5.10 o 
   0   0   8        1.85        4.87      2.06 o 
   1   0   8       34.58       43.39      5.14 o 
   2   0   8      484.08      455.33      9.07 o 
   3   0   8      522.97      481.93     10.17 o 
   4   0   8     2369.06     2280.03     30.70 o 
   5   0   8        5.44        1.30      2.96 o 
   6   0   8      133.03      116.04     15.16 o 
  -7   1   8      249.85      303.81     19.68 o 
  -6   1   8      451.71      468.81     14.46 o 
  -5   1   8     1212.03     1245.27     13.32 o 
  -4   1   8      998.37      996.51      7.92 o 
  -3   1   8      686.27      721.66      6.59 o 
  -2   1   8      140.66      141.14      2.53 o 
  -1   1   8       18.44       11.87      1.54 o 
   0   1   8     2329.27     2547.16     23.37 o 
   1   1   8      208.02      213.13      3.79 o 
   2   1   8      592.28      620.30      8.92 o 
   3   1   8      547.91      534.06      8.23 o 
   4   1   8      280.71      272.04      6.19 o 
   5   1   8      122.65      120.61      5.27 o 
   6   1   8       25.84       34.58      3.89 o 
  -7   2   8      150.37      153.92     11.53 o 
  -6   2   8       72.84       75.54      7.14 o 
  -5   2   8      369.47      369.57      6.00 o 
  -4   2   8        3.61        1.25      0.86 o 
  -3   2   8       15.28       19.58      1.09 o 
  -2   2   8      629.72      805.47     38.39 o 
  -1   2   8      422.14      439.62      6.61 o 
   0   2   8     6094.71     6201.13    129.16 o 
   1   2   8       23.69       21.60      1.56 o 
   2   2   8      187.27      134.69      4.09 o 
   3   2   8       59.70       61.03      3.22 o 
   4   2   8      532.43      524.83      8.83 o 
   5   2   8      534.89      537.26      9.66 o 
   6   2   8      400.08      436.36      9.36 o 
  -7   3   8       31.19       35.17      6.89 o 
  -6   3   8      587.83      580.47     14.17 o 
  -5   3   8      860.21      885.58      9.94 o 
  -4   3   8       42.39       35.12      1.79 o 
  -3   3   8      187.82      203.39      3.28 o 
  -2   3   8        1.19       -0.54      0.88 o 
  -1   3   8      289.00      317.98      5.55 o 
   0   3   8        0.11        0.42      0.80 o 
   1   3   8      413.35      376.92      5.24 o 
   2   3   8      520.51      503.33      7.87 o 
   3   3   8       15.06        6.39      2.02 o 
   4   3   8      311.25      304.81      8.42 o 
   5   3   8       56.96       51.91      3.72 o 
   6   3   8        3.62        7.82      3.96 o 
  -7   4   8       84.59       93.36      6.74 o 
  -6   4   8        4.39        7.37      2.56 o 
  -5   4   8      155.06      154.68      5.23 o 
  -4   4   8        0.96        1.24      1.22 o 
  -3   4   8      330.95      328.06      6.37 o 
  -2   4   8      111.25      112.07      3.45 o 
  -1   4   8      270.30      244.82      6.52 o 
   0   4   8      266.85      262.67      5.99 o 
   1   4   8      187.30      185.89      3.65 o 
   2   4   8        0.14       -0.06      1.26 o 
   3   4   8      121.79      107.46      4.13 o 
   4   4   8      677.23      657.04     10.08 o 
   5   4   8      101.80      104.12      4.91 o 
   6   4   8      119.13      100.47      6.14 o 
  -7   5   8        8.25       11.27      3.24 o 
  -6   5   8        2.60        0.20      1.85 o 
  -5   5   8       55.76       53.86      3.72 o 
  -4   5   8       37.29       41.20      2.80 o 
  -3   5   8      141.66      147.05      4.19 o 
  -2   5   8       94.34       94.93      7.62 o 
  -1   5   8      521.12      619.38      8.03 o 
   0   5   8      603.56      614.90      7.33 o 
   1   5   8        0.08       -0.03      1.11 o 
   2   5   8      511.38      461.52      7.11 o 
   3   5   8      193.36      162.85      5.34 o 
   4   5   8        0.07        1.48      1.77 o 
   5   5   8       16.17       16.36      2.59 o 
   6   5   8        0.41       -3.24      3.24 o 
  -7   6   8       31.61       30.26      4.68 o 
  -6   6   8       53.84       52.03      4.08 o 
  -5   6   8       51.13       49.91      3.77 o 
  -4   6   8       16.90       13.75      2.31 o 
  -3   6   8      157.39      135.20     10.57 o 
  -2   6   8        0.21       -1.12      1.65 o 
  -1   6   8      441.15      411.98      6.28 o 
   0   6   8      643.40      733.90      9.63 o 
   1   6   8       30.36       38.76      2.29 o 
   2   6   8       35.75       31.64      2.55 o 
   3   6   8       51.82       48.37      2.99 o 
   4   6   8      141.91      143.37      5.28 o 
   5   6   8        4.95        2.28      2.31 o 
  -7   7   8       59.41       65.50      6.02 o 
  -6   7   8       88.42       89.69      5.49 o 
  -5   7   8      114.30      125.46      6.63 o 
  -4   7   8      176.15      167.23      5.66 o 
  -3   7   8       22.21       30.79      2.97 o 
  -2   7   8       73.80       75.87      2.87 o 
  -1   7   8      259.62      269.34      5.07 o 
   0   7   8      659.49      710.87      8.39 o 
   1   7   8      295.93      280.91      5.63 o 
   2   7   8      489.35      489.23      8.22 o 
   3   7   8       59.20       46.42      3.00 o 
   4   7   8       29.27       28.09      3.14 o 
   5   7   8      130.46      128.97      6.12 o 
  -7   8   8        0.04        5.32      3.25 o 
  -6   8   8        3.07       -0.79      2.48 o 
  -5   8   8       20.51       18.85      2.91 o 
  -4   8   8        1.09        2.10      1.85 o 
  -3   8   8       26.26       25.71      3.87 o 
  -2   8   8      119.47      162.94      4.08 o 
  -1   8   8       78.92       92.35      3.19 o 
   0   8   8      123.85      165.89      4.09 o 
   1   8   8       19.69       19.96      2.12 o 
   2   8   8      140.54      126.84      4.46 o 
   3   8   8        1.98        0.52      1.68 o 
   4   8   8      102.28      117.35      4.88 o 
   5   8   8       69.76       74.79      4.86 o 
  -6   9   8       10.97        9.08      2.95 o 
  -5   9   8        3.61        1.14      2.19 o 
  -4   9   8       86.97       77.26      4.68 o 
  -3   9   8      202.91      203.52      6.20 o 
  -2   9   8      920.96      944.68     13.79 o 
  -1   9   8      592.04      641.00      9.20 o 
   0   9   8     1704.51     1807.81     20.46 o 
   1   9   8        5.62        9.86      1.88 o 
   2   9   8      539.08      537.84      8.86 o 
   3   9   8        4.21        2.95      1.79 o 
   4   9   8        0.01        3.03      2.14 o 
   5   9   8       26.24       25.35      3.42 o 
  -6  10   8        4.18        9.95      2.91 o 
  -5  10   8       39.81       35.80      3.74 o 
  -4  10   8       18.80       23.17      3.07 o 
  -3  10   8      106.79       84.07      4.76 o 
  -2  10   8      102.26      119.13      5.91 o 
  -1  10   8      634.63      609.66      9.09 o 
   0  10   8      382.96      368.90      6.46 o 
   1  10   8        4.26        4.71      1.81 o 
   2  10   8        2.77        1.50      1.68 o 
   3  10   8       20.35       11.40      2.22 o 
   4  10   8      171.71      169.13      6.69 o 
   5  10   8       36.94       31.74      3.79 o 
  -6  11   8       40.21       40.56      4.48 o 
  -5  11   8       49.75       44.44      4.24 o 
  -4  11   8      396.79      390.20      9.68 o 
  -3  11   8       86.06       81.04      9.05 o 
  -2  11   8       78.81      101.77      6.45 o 
  -1  11   8      115.84      127.48      5.90 o 
   0  11   8      188.09      225.13      5.60 o 
   1  11   8       10.41       10.63      2.07 o 
   2  11   8        1.35        3.40      1.87 o 
   3  11   8      285.45      283.64      7.77 o 
   4  11   8       94.56       93.95      5.72 o 
   5  11   8       40.80       46.04      4.30 o 
  -6  12   8       24.48       26.42      4.02 o 
  -5  12   8       19.22       15.79      3.27 o 
  -4  12   8        3.25        3.00      2.30 o 
  -3  12   8       30.74       19.59      2.95 o 
  -2  12   8      492.83      532.24     12.51 o 
  -1  12   8       61.16       54.24      3.74 o 
   0  12   8       47.03       55.44      3.76 o 
   1  12   8      287.56      286.05      7.69 o 
   2  12   8       57.80       55.26      3.56 o 
   3  12   8        2.06        3.07      2.19 o 
   4  12   8       88.63      101.26      6.02 o 
   5  12   8      276.88      307.85      8.75 o 
  -6  13   8      115.23      121.86      7.28 o 
  -5  13   8      373.57      373.80     10.55 o 
  -4  13   8      357.66      361.43     11.32 o 
  -3  13   8        0.04        2.92      2.23 o 
  -2  13   8      135.65      123.29     10.73 o 
  -1  13   8       33.65       24.64      2.93 o 
   0  13   8     1713.80     1697.84     22.87 o 
   1  13   8      498.75      502.98     10.56 o 
   2  13   8      305.78      315.28      9.00 o 
   3  13   8      472.93      474.11     10.62 o 
   4  13   8      264.83      241.86      8.26 o 
   5  13   8      199.40      195.26      8.40 o 
  -6  14   8       26.25       31.33      4.44 o 
  -5  14   8        0.08       -2.32      2.59 o 
  -4  14   8       15.08       19.05      3.83 o 
  -3  14   8      193.68      191.29      8.30 o 
  -2  14   8        0.22       -2.27      2.28 o 
  -1  14   8      544.51      558.92     11.12 o 
   0  14   8      463.41      459.15     11.65 o 
   1  14   8        2.59        6.35      2.42 o 
   2  14   8       10.88        7.60      3.30 o 
   3  14   8        2.53        4.35      2.61 o 
   4  14   8      134.46      137.11      7.13 o 
  -5  15   8      124.35      131.40      7.40 o 
  -4  15   8      268.87      286.43     10.20 o 
  -3  15   8      176.64      191.79      7.18 o 
  -2  15   8        8.01       -1.39      2.50 o 
  -1  15   8       22.02       25.58      3.91 o 
   0  15   8      803.03      789.05     16.41 o 
   1  15   8      392.31      377.05     14.22 o 
   2  15   8      445.94      460.96     25.21 o 
   3  15   8      845.86      850.39     15.17 o 
   4  15   8      114.47      118.74      6.77 o 
  -5  16   8       31.67       24.76      4.14 o 
  -4  16   8        1.10        3.97      2.87 o 
  -3  16   8       34.62       54.78      6.76 o 
  -2  16   8      243.55      262.88      9.50 o 
  -1  16   8       64.61       57.76      6.64 o 
   0  16   8       19.19       31.63      5.25 o 
   1  16   8      374.14      394.65     14.90 o 
   2  16   8        9.46       13.52      4.40 o 
   3  16   8        6.94        3.71      4.36 o 
   4  16   8      118.71      109.14      6.65 o 
  -5  17   8      222.93      242.77      9.57 o 
  -4  17   8       19.75       24.05      4.02 o 
  -3  17   8       51.59       59.33      6.55 o 
  -2  17   8       12.45        7.29      4.47 o 
  -1  17   8      140.91      140.20     10.08 o 
   0  17   8       34.77       30.84      5.23 o 
   1  17   8       32.74       34.15      7.63 o 
   2  17   8      483.14      509.68     29.30 o 
   3  17   8       29.93       31.83      5.28 o 
   4  17   8       58.28       51.48      6.51 o 
  -5  18   8       25.58       17.00      4.18 o 
  -4  18   8       30.50       21.59      4.21 o 
  -3  18   8       10.10        6.41      3.47 o 
  -2  18   8      378.68      376.06     17.62 o 
  -1  18   8       73.71       98.16     13.53 o 
   0  18   8      456.87      489.46     26.38 o 
   1  18   8      398.03      397.45     15.54 o 
   2  18   8        0.94       -2.09      3.96 o 
   3  18   8        0.51       -4.24      4.24 o 
  -4  19   8        7.06        3.20      3.30 o 
  -3  19   8        0.03       -2.91      2.91 o 
  -2  19   8        8.18       18.47      5.89 o 
  -1  19   8      126.86      130.52     16.04 o 
   0  19   8      606.23      585.18     29.10 o 
   1  19   8      271.23      253.66     12.77 o 
   2  19   8      318.45      312.50     15.09 o 
   3  19   8      182.99      195.59     14.56 o 
  -4  20   8        4.77        2.13      5.26 o 
  -3  20   8      154.71      188.66     10.51 o 
  -2  20   8       26.53       32.10      8.97 o 
  -1  20   8       84.89      109.10     15.01 o 
   0  20   8        1.62        1.61      7.60 o 
   1  20   8        1.63       -1.98      7.37 o 
   2  20   8       15.02       16.42      6.05 o 
   3  20   8        1.81        5.74      6.24 o 
  -3  21   8      258.93      342.99     23.12 o 
  -2  21   8       36.12       63.95     12.13 o 
  -1  21   8        1.35       -3.54      6.62 o 
   0  21   8        4.60       -6.58      6.58 o 
   1  21   8       21.53        8.65      9.04 o 
   2  21   8      107.27       97.95     17.36 o 
  -2  22   8        1.94        4.68      6.98 o 
  -1  22   8       70.30       44.86     11.06 o 
   0  22   8        8.84        9.09      8.29 o 
   1  22   8      137.00      116.60     17.31 o 
  -1  23   8       46.60       49.89     12.10 o 
   0  23   8        9.10       -0.45      7.75 o 
  -6   1   9       92.97       93.68      3.87 o 
  -5   1   9       60.70       66.34      3.05 o 
  -4   1   9       47.70       40.33      2.14 o 
  -3   1   9     1341.51     1339.40     13.37 o 
  -2   1   9        3.89        4.11      1.08 o 
  -1   1   9      145.08      138.74      3.19 o 
   0   1   9      263.01      272.57      4.53 o 
   1   1   9       85.91       92.77      3.51 o 
   2   1   9     1481.46     1457.15     15.22 o 
   3   1   9      645.27      616.19     10.02 o 
   4   1   9        2.51        4.97      1.88 o 
   5   1   9      123.86      129.93      5.92 o 
  -7   2   9      105.74      102.81      4.89 o 
  -6   2   9       42.11       43.99      3.61 o 
  -5   2   9       30.38       25.83      1.92 o 
  -4   2   9      546.47      548.92      7.49 o 
  -3   2   9       83.31       78.35      3.17 o 
  -2   2   9        6.33        2.50      1.10 o 
  -1   2   9      390.24      326.50      5.76 o 
   0   2   9       64.38       68.08      2.47 o 
   1   2   9       61.39       79.00      2.79 o 
   2   2   9        8.22       16.19      1.98 o 
   3   2   9     1040.34     1011.20     12.63 o 
   4   2   9      180.65      183.63      5.48 o 
   5   2   9       83.94       96.24      4.88 o 
  -7   3   9      192.82      200.26     11.37 o 
  -6   3   9      169.02      165.97      6.33 o 
  -5   3   9      355.68      344.73      5.88 o 
  -4   3   9       96.69      100.42      3.59 o 
  -3   3   9       17.80       21.39      1.86 o 
  -2   3   9        3.47        3.24      1.24 o 
  -1   3   9      181.11      175.19      4.23 o 
   0   3   9      237.15      251.26      3.93 o 
   1   3   9      309.38      322.05      5.75 o 
   2   3   9      235.76      218.53      5.05 o 
   3   3   9       11.03       12.69      2.00 o 
   4   3   9       90.09       86.31      4.29 o 
   5   3   9       51.94       59.83      4.00 o 
  -7   4   9       43.99       49.27      4.30 o 
  -6   4   9       37.66       41.04      3.95 o 
  -5   4   9      139.56      138.75      4.12 o 
  -4   4   9      101.50       93.43      3.20 o 
  -3   4   9      445.35      391.53     10.46 o 
  -2   4   9      186.69      211.93      4.64 o 
  -1   4   9     1200.25     1278.12     18.23 o 
   0   4   9      279.86      312.29      4.63 o 
   1   4   9      427.76      472.21      6.29 o 
   2   4   9        0.21        0.05      1.47 o 
   3   4   9        3.57        9.12      1.91 o 
   4   4   9      345.67      351.09      7.28 o 
   5   4   9       85.07       71.31      5.22 o 
  -7   5   9      307.71      321.53      9.79 o 
  -6   5   9      135.20      134.94      6.43 o 
  -5   5   9       77.87       66.96      4.16 o 
  -4   5   9      210.37      217.74      6.01 o 
  -3   5   9      351.25      372.77      7.42 o 
  -2   5   9      848.33      835.84     13.80 o 
  -1   5   9      352.06      352.32      7.31 o 
   0   5   9      481.55      477.35      5.88 o 
   1   5   9     1749.30     1745.94     16.90 o 
   2   5   9        0.09       -1.35      1.35 o 
   3   5   9      782.96      714.67     10.17 o 
   4   5   9        7.22        2.66      2.12 o 
   5   5   9       26.10       23.37      3.02 o 
  -7   6   9      162.65      165.38      7.77 o 
  -6   6   9        0.28       -0.45      2.46 o 
  -5   6   9       80.68       74.46      5.32 o 
  -4   6   9      641.18      606.95     11.18 o 
  -3   6   9     1028.62     1069.77     15.17 o 
  -2   6   9      125.69      126.13      4.97 o 
  -1   6   9     2068.85     2124.68     22.23 o 
   0   6   9       62.97       62.92      2.58 o 
   1   6   9       95.99      101.52      3.80 o 
   2   6   9        0.14       -0.32      1.50 o 
   3   6   9      842.26      777.43     10.80 o 
   4   6   9      332.63      337.77      7.88 o 
   5   6   9       81.40       81.61      4.64 o 
  -7   7   9      449.19      465.87     12.85 o 
  -6   7   9       64.90       62.82      5.33 o 
  -5   7   9       60.82       65.24      4.39 o 
  -4   7   9       50.71       55.65      5.27 o 
  -3   7   9     1650.27     1683.51     21.59 o 
  -2   7   9      640.33      604.95     11.40 o 
  -1   7   9     1546.95     1661.49     18.35 o 
   0   7   9     3695.80     3666.24     33.55 o 
   1   7   9      730.28      733.71     10.12 o 
   2   7   9      684.20      615.72      9.60 o 
   3   7   9      421.10      407.71      7.49 o 
   4   7   9        1.85        2.93      1.97 o 
   5   7   9       39.80       36.26      4.38 o 
  -7   8   9      104.83      109.56     11.04 o 
  -6   8   9      105.05      108.51      7.07 o 
  -5   8   9      156.60      168.93      6.42 o 
  -4   8   9      528.82      520.02     10.94 o 
  -3   8   9        3.31        0.68      2.03 o 
  -2   8   9      338.55      341.49      8.89 o 
  -1   8   9     1515.75     1570.75     17.80 o 
   0   8   9      309.99      328.80      6.54 o 
   1   8   9        9.76       20.89      2.19 o 
   2   8   9      386.79      339.74      6.92 o 
   3   8   9      360.77      393.59      7.45 o 
   4   8   9      127.02      139.45      5.47 o 
   5   8   9      484.78      522.22     10.99 o 
  -6   9   9      234.72      259.59      9.60 o 
  -5   9   9      176.45      171.83     10.08 o 
  -4   9   9       63.74       69.13      4.46 o 
  -3   9   9        5.86       11.31      5.41 o 
  -2   9   9      550.98      510.74     20.42 o 
  -1   9   9     1132.99     1063.12     13.37 o 
   0   9   9      456.05      454.56      8.31 o 
   1   9   9     2626.20     2576.64     25.87 o 
   2   9   9        0.58        2.26      1.81 o 
   3   9   9      152.73      149.96      5.41 o 
   4   9   9      113.64      119.17      5.64 o 
   5   9   9       85.59       92.94      5.55 o 
  -6  10   9        8.97       11.02      3.19 o 
  -5  10   9      616.30      587.22     13.15 o 
  -4  10   9      437.88      453.10     10.39 o 
  -3  10   9     2338.13     2300.60     44.95 o 
  -2  10   9      502.21      537.13     15.44 o 
  -1  10   9      856.40      921.37     14.30 o 
   0  10   9        2.88        6.24      1.75 o 
   1  10   9      116.28      122.97      5.25 o 
   2  10   9       53.61       46.37      3.29 o 
   3  10   9       49.36       47.82      3.58 o 
   4  10   9       59.80       53.55      4.20 o 
   5  10   9        3.07       10.87      2.91 o 
  -6  11   9       24.80       26.79      4.04 o 
  -5  11   9        2.47        2.42      2.50 o 
  -4  11   9      160.97      160.39      6.51 o 
  -3  11   9       92.90       90.07      5.82 o 
  -2  11   9      823.47      785.73     15.74 o 
  -1  11   9      374.08      352.89     12.04 o 
   0  11   9     1051.69     1036.78     14.12 o 
   1  11   9     1802.30     1800.54     21.85 o 
   2  11   9      413.00      363.90      7.59 o 
   3  11   9      569.26      530.69     15.97 o 
   4  11   9        8.57        5.13      2.54 o 
   5  11   9       19.97       21.35      3.52 o 
  -6  12   9      130.37      142.82      7.72 o 
  -5  12   9      450.96      477.57     15.10 o 
  -4  12   9      218.68      229.53      7.73 o 
  -3  12   9       48.11       34.17      4.11 o 
  -2  12   9      157.72      178.33      7.18 o 
  -1  12   9       79.25       91.30      5.93 o 
   0  12   9        0.06       -0.19      1.96 o 
   1  12   9       48.91       59.14      3.88 o 
   2  12   9       44.60       42.70      3.37 o 
   3  12   9      311.08      300.54      8.35 o 
   4  12   9       31.54       24.80      3.76 o 
   5  12   9      425.03      457.10     19.34 o 
  -6  13   9       34.22       41.23      4.74 o 
  -5  13   9        9.49       11.64      3.12 o 
  -4  13   9        9.51        3.27      2.49 o 
  -3  13   9        4.80        7.10      2.81 o 
  -2  13   9       22.94       21.20      4.04 o 
  -1  13   9      560.90      557.29     18.07 o 
   0  13   9      185.74      174.07      6.59 o 
   1  13   9      601.79      616.15     12.17 o 
   2  13   9       88.28       99.17      6.25 o 
   3  13   9       14.81        7.78      2.74 o 
   4  13   9       33.80       33.73      4.19 o 
  -6  14   9        9.02        8.73      3.87 o 
  -5  14   9       66.42       57.74      5.29 o 
  -4  14   9       62.83       60.20      6.75 o 
  -3  14   9       24.25       14.61      4.31 o 
  -2  14   9       46.05       49.47      4.87 o 
  -1  14   9       33.41       32.12      4.21 o 
   0  14   9       67.52       81.35      7.84 o 
   1  14   9      214.17      215.42      7.12 o 
   2  14   9       38.76       50.39      5.65 o 
   3  14   9        0.58        3.04      2.57 o 
   4  14   9       55.94       61.02      5.27 o 
  -5  15   9        3.19        4.25      3.06 o 
  -4  15   9       46.64       35.40      5.39 o 
  -3  15   9       59.78       56.65      5.50 o 
  -2  15   9      464.56      462.14     12.62 o 
  -1  15   9       16.34       26.36      4.09 o 
   0  15   9        1.53       -0.63      3.88 o 
   1  15   9      374.29      387.37     14.54 o 
   2  15   9       11.35        9.88      3.98 o 
   3  15   9        4.56        5.16      3.64 o 
   4  15   9        7.42        6.26      3.19 o 
  -5  16   9        5.90       -1.75      3.67 o 
  -4  16   9       90.69       90.06      6.23 o 
  -3  16   9       44.98       48.48      5.29 o 
  -2  16   9        0.07       -1.83      2.68 o 
  -1  16   9       25.64       38.25      6.20 o 
   0  16   9        0.06        8.96      4.88 o 
   1  16   9      180.98      196.13     10.99 o 
   2  16   9       35.57       43.35      5.34 o 
   3  16   9       28.10       31.54      6.20 o 
   4  16   9       73.43       84.78      7.78 o 
  -5  17   9       16.15       10.26      4.38 o 
  -4  17   9        0.07        3.23      3.39 o 
  -3  17   9       55.54       53.86      5.71 o 
  -2  17   9        0.04       -0.63      2.72 o 
  -1  17   9        1.99        0.20      3.76 o 
   0  17   9        1.74        1.26      6.67 o 
   1  17   9       13.77        2.42      7.64 o 
   2  17   9      176.95      197.47     31.85 o 
   3  17   9       97.56       94.04      8.24 o 
  -4  18   9       74.64       82.83      7.23 o 
  -3  18   9      446.00      458.36     13.82 o 
  -2  18   9      128.24      118.48      9.85 o 
  -1  18   9       99.29      109.26     14.20 o 
   0  18   9      304.77      308.68     21.46 o 
   1  18   9        4.40       -2.95      8.12 o 
   2  18   9       13.28        8.25      4.89 o 
   3  18   9        0.90       -4.83      4.83 o 
  -4  19   9        0.00        4.90      3.74 o 
  -3  19   9       76.61       72.56      6.69 o 
  -2  19   9       75.33       62.67      7.81 o 
  -1  19   9      352.01      349.95     22.21 o 
   0  19   9      573.70      610.09     30.16 o 
   1  19   9      174.65      170.56     19.43 o 
   2  19   9        2.42       -0.73      9.84 o 
   3  19   9      102.43      107.88     14.94 o 
  -4  20   9        7.14        9.70      4.16 o 
  -3  20   9       82.08       81.78      7.32 o 
  -2  20   9       54.36       56.07     11.34 o 
  -1  20   9      124.05      127.82     16.52 o 
   0  20   9       55.44       59.32     12.75 o 
   1  20   9        1.11        0.34      8.86 o 
   2  20   9       35.60       45.05     13.26 o 
  -3  21   9      121.12      139.47     11.68 o 
  -2  21   9       51.45       53.19     11.47 o 
  -1  21   9      386.04      355.29     23.77 o 
   0  21   9       80.93      104.14     16.07 o 
   1  21   9      271.30      284.64     23.40 o 
  -2  22   9      163.45      125.99     15.90 o 
  -1  22   9       61.45       80.26     14.06 o 
   0  22   9      106.55      111.49     16.74 o 
   1  22   9       21.04       36.96     12.20 o 
  -6   0  10       44.85       45.99      3.59 o 
  -5   0  10      289.97      263.13     10.23 o 
  -4   0  10      622.48      591.67     13.66 o 
  -3   0  10        0.10        3.09      2.52 o 
  -2   0  10      159.70      171.42      6.95 o 
  -1   0  10      436.71      457.51      8.73 o 
   0   0  10     1511.40     1581.38     33.84 o 
   1   0  10     1266.54     1334.74     20.70 o 
   2   0  10     4321.43     4278.63     98.58 o 
   3   0  10      776.47      803.45     16.96 o 
   4   0  10      403.96      415.54     12.47 o 
   5   0  10      113.01      121.96      8.50 o 
  -6   1  10       43.28       39.64      4.61 o 
  -5   1  10       47.31       42.53      3.82 o 
  -4   1  10       98.64      101.94      3.85 o 
  -3   1  10      374.24      361.25      7.30 o 
  -2   1  10       24.12       27.10      2.18 o 
  -1   1  10      159.97      174.77      3.53 o 
   0   1  10       78.03       58.58      2.37 o 
   1   1  10      149.35      155.74      5.23 o 
   2   1  10       71.83       89.07      3.74 o 
   3   1  10      207.10      222.97      6.83 o 
   4   1  10      542.29      564.71      9.68 o 
   5   1  10      488.61      445.92     13.17 o 
  -7   2  10      298.38      307.54      8.60 o 
  -6   2  10     1171.97     1207.99     16.52 o 
  -5   2  10       65.63       66.82      6.93 o 
  -4   2  10      936.70      938.42     13.43 o 
  -3   2  10       13.55       16.70      2.11 o 
  -2   2  10       32.22       17.50      2.07 o 
  -1   2  10      152.93      171.79      4.41 o 
   0   2  10      101.66       97.75      3.05 o 
   1   2  10      747.59      814.10     10.68 o 
   2   2  10      360.33      348.84      6.37 o 
   3   2  10      713.41      694.78     10.18 o 
   4   2  10      237.92      233.35      6.15 o 
   5   2  10       59.46       56.19      4.12 o 
  -7   3  10      148.84      170.36      7.26 o 
  -6   3  10      130.81      114.48      4.30 o 
  -5   3  10       37.35       37.01      2.59 o 
  -4   3  10        8.49        6.93      1.79 o 
  -3   3  10      160.49      129.13      5.66 o 
  -2   3  10      131.84      128.12      4.89 o 
  -1   3  10      137.03      145.25      4.78 o 
   0   3  10     2373.91     2403.35     26.41 o 
   1   3  10       97.12       95.71      3.32 o 
   2   3  10      365.10      329.36      6.20 o 
   3   3  10        6.56        4.53      1.79 o 
   4   3  10      159.17      151.07      6.00 o 
   5   3  10      415.44      417.30      8.89 o 
  -7   4  10      116.84      118.40      6.20 o 
  -6   4  10       48.08       53.06      4.50 o 
  -5   4  10       64.44       65.70      3.65 o 
  -4   4  10      250.67      244.21      6.13 o 
  -3   4  10        3.05        2.68      1.59 o 
  -2   4  10       46.78       43.85      2.57 o 
  -1   4  10       48.05       59.60      3.41 o 
   0   4  10       71.78       74.80      2.51 o 
   1   4  10      202.46      202.02      4.48 o 
   2   4  10      542.41      516.55      7.95 o 
   3   4  10       65.67       67.18      3.61 o 
   4   4  10       69.57       69.67      4.01 o 
   5   4  10       36.85       35.36      4.73 o 
  -7   5  10        0.06        4.62      2.90 o 
  -6   5  10       92.06      104.17      5.93 o 
  -5   5  10       43.63       46.53      4.26 o 
  -4   5  10       20.04       16.69      1.89 o 
  -3   5  10       99.39       88.77      3.39 o 
  -2   5  10      196.42      196.05      6.08 o 
  -1   5  10      212.48      201.65      6.48 o 
   0   5  10       54.61       51.02      2.20 o 
   1   5  10      246.66      245.26      4.96 o 
   2   5  10       51.52       52.38      3.02 o 
   3   5  10      173.81      175.55      4.99 o 
   4   5  10      189.46      201.25      5.84 o 
   5   5  10      213.41      195.95      6.66 o 
  -7   6  10       63.01       65.56      5.56 o 
  -6   6  10       61.17       62.68      5.11 o 
  -5   6  10       74.30       83.40      5.57 o 
  -4   6  10        0.89        2.26      1.86 o 
  -3   6  10       68.10       55.79      3.53 o 
  -2   6  10      120.15      121.26      5.09 o 
  -1   6  10      641.93      590.59     14.93 o 
   0   6  10       53.77       54.96      3.92 o 
   1   6  10        0.10       -1.27      1.27 o 
   2   6  10        8.28        5.73      1.66 o 
   3   6  10        0.01       -1.53      1.53 o 
   4   6  10       82.39       85.66      4.49 o 
   5   6  10      210.74      221.44      7.48 o 
  -7   7  10        2.30        5.87      3.31 o 
  -6   7  10        9.60        8.77      3.31 o 
  -5   7  10       25.93       22.66      3.71 o 
  -4   7  10       28.90       31.45      3.18 o 
  -3   7  10       36.77       43.24      7.46 o 
  -2   7  10      115.26       93.18      4.45 o 
  -1   7  10     1132.70     1160.51     16.66 o 
   0   7  10      183.23      165.59      4.69 o 
   1   7  10      172.75      146.97      4.58 o 
   2   7  10       23.40       15.37      2.09 o 
   3   7  10        8.41        5.97      1.94 o 
   4   7  10        5.16        1.40      1.96 o 
   5   7  10       33.57       30.72      4.83 o 
  -6   8  10      204.38      183.43      8.46 o 
  -5   8  10       21.74       26.50      4.37 o 
  -4   8  10       57.14       63.62      4.35 o 
  -3   8  10      286.28      282.33      8.26 o 
  -2   8  10        4.89        5.38      2.05 o 
  -1   8  10      509.34      480.59     10.18 o 
   0   8  10      282.99      297.07      6.34 o 
   1   8  10      248.60      245.34      5.76 o 
   2   8  10      223.45      198.91      5.06 o 
   3   8  10       19.90       20.34      2.53 o 
   4   8  10        0.55       -0.02      1.94 o 
   5   8  10       17.61       16.39      3.42 o 
  -6   9  10        0.81        3.50      3.11 o 
  -5   9  10       72.65       67.92      4.92 o 
  -4   9  10        1.70        3.13      2.07 o 
  -3   9  10        0.57       -0.37      2.16 o 
  -2   9  10       59.92       58.61      9.35 o 
  -1   9  10     1008.16      999.23     15.32 o 
   0   9  10       46.57       47.73      3.16 o 
   1   9  10       18.80       24.44      2.74 o 
   2   9  10       10.89        6.73      1.97 o 
   3   9  10        4.29        2.10      1.80 o 
   4   9  10       13.98       13.27      3.24 o 
   5   9  10       10.86        9.99      3.11 o 
  -6  10  10       66.39       65.70      6.04 o 
  -5  10  10        0.66        0.26      2.17 o 
  -4  10  10       88.52       91.12      5.42 o 
  -3  10  10       71.17       69.29      5.19 o 
  -2  10  10        4.11        2.46      2.55 o 
  -1  10  10      398.53      425.10      9.11 o 
   0  10  10      198.82      215.45      5.63 o 
   1  10  10      128.60      153.99      5.30 o 
   2  10  10        3.68       -0.02      1.74 o 
   3  10  10       90.83       90.37      4.38 o 
   4  10  10       73.40       72.70      5.34 o 
   5  10  10       61.37       69.61      5.46 o 
  -6  11  10        4.01        7.79      3.47 o 
  -5  11  10       43.11       37.42      4.16 o 
  -4  11  10       82.76       66.03      5.67 o 
  -3  11  10      305.04      292.46      9.25 o 
  -2  11  10        7.50        8.98      2.80 o 
  -1  11  10      299.25      304.98      9.48 o 
   0  11  10       98.75       89.40      5.95 o 
   1  11  10      148.75      135.26      5.76 o 
   2  11  10      103.52      104.94      4.87 o 
   3  11  10       10.96        4.73      2.48 o 
   4  11  10       70.65       55.62      5.57 o 
  -6  12  10       35.32       40.94      7.01 o 
  -5  12  10       59.45       64.72      5.29 o 
  -4  12  10      377.56      411.77     10.50 o 
  -3  12  10        9.25       14.56      3.29 o 
  -2  12  10       24.50       42.71      4.49 o 
  -1  12  10       27.07       20.42      3.69 o 
   0  12  10        3.32        3.99      2.80 o 
   1  12  10      494.41      480.34     10.65 o 
   2  12  10      374.50      354.91     10.29 o 
   3  12  10      218.76      230.37     10.89 o 
   4  12  10      306.56      320.92      8.64 o 
  -6  13  10        4.48        7.94      3.60 o 
  -5  13  10        0.08        0.28      2.61 o 
  -4  13  10       40.13       48.39      5.05 o 
  -3  13  10      169.47      182.36      8.11 o 
  -2  13  10      164.54      175.30      7.54 o 
  -1  13  10      337.73      359.39     11.58 o 
   0  13  10      389.23      408.50     21.81 o 
   1  13  10      107.30      122.10      5.90 o 
   2  13  10        6.98        6.01      2.76 o 
   3  13  10      112.34      114.16      7.03 o 
   4  13  10      283.13      301.52      8.53 o 
  -5  14  10      248.56      268.67      9.50 o 
  -4  14  10      143.37      169.63      8.36 o 
  -3  14  10      195.01      218.40      8.82 o 
  -2  14  10      192.49      203.14      8.34 o 
  -1  14  10        1.49        2.19      3.54 o 
   0  14  10      231.47      195.67     10.56 o 
   1  14  10      177.53      175.61      8.19 o 
   2  14  10       98.59      102.09      8.31 o 
   3  14  10      114.17      123.70      7.41 o 
   4  14  10      128.63      132.24     10.09 o 
  -5  15  10        8.22        4.49      3.29 o 
  -4  15  10       86.71       85.74      6.87 o 
  -3  15  10      201.70      182.14      8.29 o 
  -2  15  10       41.72       43.64      4.93 o 
  -1  15  10      583.04      625.16     18.97 o 
   0  15  10       64.34       67.50      7.72 o 
   1  15  10       12.62       22.99      9.58 o 
   2  15  10       64.81       71.14      6.37 o 
   3  15  10      128.85      143.51      8.19 o 
   4  15  10       49.15       61.07     10.61 o 
  -5  16  10      176.08      183.03      8.80 o 
  -4  16  10      307.58      330.55     11.73 o 
  -3  16  10      109.27      125.78      8.02 o 
  -2  16  10       13.82       14.08      3.86 o 
  -1  16  10        3.44       -3.60      4.41 o 
   0  16  10       81.46       81.60      9.01 o 
   1  16  10       64.19       85.73     14.50 o 
   2  16  10      180.50      163.27     11.18 o 
   3  16  10       38.20       38.45      5.82 o 
  -5  17  10       16.42       14.07      6.69 o 
  -4  17  10        0.03        5.52      3.63 o 
  -3  17  10       98.85       70.15      6.57 o 
  -2  17  10      294.57      296.21     10.77 o 
  -1  17  10      128.17      122.95     10.28 o 
   0  17  10      677.15      729.17     32.78 o 
   1  17  10       76.52       84.65     14.32 o 
   2  17  10       41.19       45.90     12.82 o 
   3  17  10       27.74       28.66      5.29 o 
  -4  18  10        0.29        1.85      3.36 o 
  -3  18  10        0.85        8.34      3.72 o 
  -2  18  10        2.15       -1.13      3.87 o 
  -1  18  10      387.29      391.28     21.08 o 
   0  18  10        2.02        4.88      7.75 o 
   1  18  10       43.69       38.41     11.40 o 
   2  18  10        4.23       -8.79      9.06 o 
   3  18  10       13.02       -6.90      8.95 o 
  -4  19  10        1.08       -2.87      3.35 o 
  -3  19  10       24.24       23.42      4.73 o 
  -2  19  10      156.86      184.97     12.82 o 
  -1  19  10      552.92      575.44     29.16 o 
   0  19  10      258.43      284.92     21.30 o 
   1  19  10        6.02        0.22      8.25 o 
   2  19  10       57.08       53.05     14.81 o 
  -3  20  10       98.86      113.82     10.58 o 
  -2  20  10        1.78        9.76      7.50 o 
  -1  20  10       30.93       23.84      9.30 o 
   0  20  10        0.01       -2.34      7.63 o 
   1  20  10       41.92       31.81     11.42 o 
   2  20  10      150.43      157.71     20.44 o 
  -3  21  10        1.72       -1.02      4.87 o 
  -2  21  10        0.86        2.94      6.57 o 
  -1  21  10       53.55       47.01     11.89 o 
   0  21  10        4.76       -6.07      7.13 o 
   1  21  10       74.78      107.92     17.12 o 
  -2  22  10        4.32       10.20      7.75 o 
  -1  22  10       85.13       75.89     13.91 o 
   0  22  10      100.87      101.43     16.38 o 
  -7   1  11       24.15       26.15      2.65 o 
  -6   1  11        0.03       -1.76      1.85 o 
  -5   1  11       84.22       94.63      3.97 o 
  -4   1  11      286.35      268.15      6.32 o 
  -3   1  11       80.49      100.21      4.10 o 
  -2   1  11        8.36        4.67      1.83 o 
  -1   1  11      697.54      753.55     10.47 o 
   0   1  11       51.47       54.05      3.15 o 
   1   1  11       85.56       94.24      4.55 o 
   2   1  11       93.74       98.67      5.13 o 
   3   1  11       21.31       23.97      2.86 o 
   4   1  11        8.51        2.37      2.23 o 
   5   1  11       10.02       15.49      3.17 o 
  -7   2  11        9.84        4.56      3.65 o 
  -6   2  11       59.90       63.10      3.64 o 
  -5   2  11        1.29        2.43      1.66 o 
  -4   2  11       87.98       92.58      3.99 o 
  -3   2  11      202.49      220.00      6.45 o 
  -2   2  11      180.77      171.12      5.27 o 
  -1   2  11        2.60        6.58      1.76 o 
   0   2  11      472.69      453.90      8.26 o 
   1   2  11       15.36       12.45      2.09 o 
   2   2  11      465.41      447.64      7.46 o 
   3   2  11        7.82        4.28      1.92 o 
   4   2  11       45.88       51.84      4.63 o 
   5   2  11        1.43        1.41      2.57 o 
  -7   3  11       41.76       43.97     12.99 o 
  -6   3  11      120.55      124.09      4.74 o 
  -5   3  11       29.97       23.75      2.74 o 
  -4   3  11      193.03      192.51      5.47 o 
  -3   3  11       76.21       71.12      4.65 o 
  -2   3  11      127.86      132.70      4.91 o 
  -1   3  11      551.65      538.77     11.24 o 
   0   3  11       71.20       79.64      8.34 o 
   1   3  11       10.61       20.84      2.07 o 
   2   3  11       44.30       60.03      3.26 o 
   3   3  11      103.38      109.56      4.62 o 
   4   3  11      740.06      734.60     11.51 o 
   5   3  11      231.32      232.56      7.03 o 
  -7   4  11      129.22      140.44      6.94 o 
  -6   4  11        0.35        0.89      2.36 o 
  -5   4  11       15.55       12.69      2.29 o 
  -4   4  11       15.41       15.88      2.33 o 
  -3   4  11      348.69      282.78      6.78 o 
  -2   4  11      378.04      382.14      6.97 o 
  -1   4  11     1476.13     1419.55     18.78 o 
   0   4  11     3756.74     3804.74     38.36 o 
   1   4  11     1070.44      999.33     11.59 o 
   2   4  11        8.75       14.31      2.59 o 
   3   4  11      873.35      845.44     11.79 o 
   4   4  11        1.28        0.49      2.08 o 
   5   4  11        1.34        5.11      2.59 o 
  -7   5  11        2.16        1.98      5.08 o 
  -6   5  11       89.18       93.52      9.26 o 
  -5   5  11       58.96       53.79      4.68 o 
  -4   5  11      647.53      645.89     11.06 o 
  -3   5  11      700.29      721.16     10.46 o 
  -2   5  11        0.28       -0.19      1.68 o 
  -1   5  11      431.15      435.53      9.99 o 
   0   5  11       67.81       69.52      3.44 o 
   1   5  11      110.81      137.97      4.04 o 
   2   5  11        0.79       -1.48      1.48 o 
   3   5  11      145.77      171.25      5.22 o 
   4   5  11      188.13      191.17      6.05 o 
   5   5  11        8.37        5.39      2.60 o 
  -7   6  11       95.48      102.84     12.38 o 
  -6   6  11        0.95       -3.35      3.35 o 
  -5   6  11       88.98      100.80      6.02 o 
  -4   6  11       14.85       14.44      3.41 o 
  -3   6  11     1009.85     1027.42     15.30 o 
  -2   6  11      894.25      790.82     12.72 o 
  -1   6  11      276.18      286.99      7.27 o 
   0   6  11     4325.72     4326.10     49.10 o 
   1   6  11      721.84      749.81      9.71 o 
   2   6  11     1500.53     1398.20     15.71 o 
   3   6  11      281.68      262.52      6.28 o 
   4   6  11       15.06       15.80      2.68 o 
   5   6  11        3.21        3.21      2.99 o 
  -6   7  11       70.81       66.82      5.77 o 
  -5   7  11       67.80       71.31      5.58 o 
  -4   7  11      168.91      174.29      8.31 o 
  -3   7  11       21.73       24.59      3.23 o 
  -2   7  11      126.53      127.56      4.95 o 
  -1   7  11       15.69       17.49      2.84 o 
   0   7  11       27.59       30.02      3.33 o 
   1   7  11       13.72       14.83      2.03 o 
   2   7  11      187.41      219.39      5.39 o 
   3   7  11       35.17       36.98      3.05 o 
   4   7  11      834.59      873.13     13.08 o 
   5   7  11      357.10      380.32      9.71 o 
  -6   8  11       66.17       74.82      6.17 o 
  -5   8  11      104.13      111.45      8.15 o 
  -4   8  11      111.53       98.12      7.23 o 
  -3   8  11      382.18      314.19      9.03 o 
  -2   8  11     1295.59     1182.28     22.65 o 
  -1   8  11     2890.22     2877.51     34.62 o 
   0   8  11     2856.07     2925.22     35.66 o 
   1   8  11      656.51      643.59      9.71 o 
   2   8  11      259.69      271.37      5.98 o 
   3   8  11      243.84      226.58      6.64 o 
   4   8  11      100.36      117.51      5.41 o 
   5   8  11       51.13       61.12      5.22 o 
  -6   9  11      140.64      159.68      8.30 o 
  -5   9  11       93.50       93.72      6.59 o 
  -4   9  11      541.24      527.10     12.73 o 
  -3   9  11      356.28      374.83     10.19 o 
  -2   9  11      816.21      780.72     15.60 o 
  -1   9  11      625.38      617.02     11.52 o 
   0   9  11       41.29       45.70      3.99 o 
   1   9  11       15.67       13.40      2.66 o 
   2   9  11      137.01      146.27      4.77 o 
   3   9  11      211.09      219.60      5.97 o 
   4   9  11      259.63      253.73      8.73 o 
  -6  10  11       11.73       14.82      3.93 o 
  -5  10  11       95.57       98.12      8.65 o 
  -4  10  11       45.52       38.95      4.34 o 
  -3  10  11      151.39      144.70      6.60 o 
  -2  10  11       95.16       84.27      8.56 o 
  -1  10  11       11.62       21.37      3.08 o 
   0  10  11     1300.54     1336.56     23.23 o 
   1  10  11      159.70      149.56      5.92 o 
   2  10  11      237.03      225.02      6.89 o 
   3  10  11      114.39      115.06      5.01 o 
   4  10  11       76.51       79.08      5.11 o 
  -6  11  11       69.75       82.10      6.82 o 
  -5  11  11      181.94      178.78      8.65 o 
  -4  11  11       93.54       98.22      6.50 o 
  -3  11  11      776.90      788.09     16.62 o 
  -2  11  11      263.14      264.35      8.95 o 
  -1  11  11      161.83      188.53      7.71 o 
   0  11  11      278.36      305.71      9.65 o 
   1  11  11        2.46        2.25      3.01 o 
   2  11  11      295.40      299.43     11.44 o 
   3  11  11      279.41      287.05      7.57 o 
   4  11  11      340.30      323.28      8.73 o 
  -6  12  11       49.89       55.70      6.13 o 
  -5  12  11        4.51        3.24      4.00 o 
  -4  12  11       56.75       57.99      5.40 o 
  -3  12  11      269.24      252.76      9.05 o 
  -2  12  11      265.89      258.83      9.05 o 
  -1  12  11      616.05      628.48     14.60 o 
   0  12  11      120.09      124.73     10.45 o 
   1  12  11        9.98        9.87      3.51 o 
   2  12  11        1.95        2.63      3.51 o 
   3  12  11        1.41        2.38      2.43 o 
   4  12  11        1.75        3.63      2.69 o 
  -6  13  11       28.02       18.37      4.65 o 
  -5  13  11       44.20       41.99      5.16 o 
  -4  13  11        1.40       -1.16      2.61 o 
  -3  13  11       16.44       19.82      3.78 o 
  -2  13  11      858.07      826.88     17.55 o 
  -1  13  11       35.23       38.74      5.82 o 
   0  13  11        0.05       -0.72      4.17 o 
   1  13  11      116.39      120.33     10.27 o 
   2  13  11      370.31      354.63     11.59 o 
   3  13  11       40.47       43.98      4.91 o 
   4  13  11      188.32      192.75      9.40 o 
  -5  14  11       87.53       95.63      8.02 o 
  -4  14  11       21.38       22.88      4.28 o 
  -3  14  11       27.69       32.30      4.50 o 
  -2  14  11      109.87      104.42      6.97 o 
  -1  14  11        1.95       -1.56      3.94 o 
   0  14  11        8.78       -0.59      4.25 o 
   1  14  11        0.02       -2.52      2.87 o 
   2  14  11       55.15       80.00      8.92 o 
   3  14  11       75.21       79.71      7.36 o 
   4  14  11       32.61       35.70      4.98 o 
  -5  15  11        0.04       -2.96      3.14 o 
  -4  15  11       16.87       14.09      3.92 o 
  -3  15  11       63.62       62.04      5.82 o 
  -2  15  11       70.33       67.75      6.08 o 
  -1  15  11       15.43       16.18      5.12 o 
   0  15  11      243.65      246.50     12.37 o 
   1  15  11       77.52       72.49     13.83 o 
   2  15  11        5.81        2.10      4.45 o 
   3  15  11        0.38       -1.56      5.98 o 
  -5  16  11        4.06        1.71      4.32 o 
  -4  16  11       70.06       84.71      7.07 o 
  -3  16  11       74.66       71.56      6.31 o 
  -2  16  11        8.07        3.90      3.14 o 
  -1  16  11        7.67        2.64      4.37 o 
   0  16  11        7.02        0.41      7.50 o 
   1  16  11       48.36       55.91     12.33 o 
   2  16  11       59.11       71.08      8.85 o 
   3  16  11        0.01       -7.33      7.52 o 
  -4  17  11      539.23      575.81     18.80 o 
  -3  17  11      134.20      130.07      8.55 o 
  -2  17  11       14.85       40.10      6.65 o 
  -1  17  11       91.04      105.53     11.25 o 
   0  17  11        0.01       -6.45      6.45 o 
   1  17  11        8.50       10.79      9.31 o 
   2  17  11        7.81       13.33     10.80 o 
   3  17  11        9.52       11.61      7.97 o 
  -4  18  11       92.01      115.62      8.53 o 
  -3  18  11       10.42        9.22      4.11 o 
  -2  18  11        1.30        2.93      6.03 o 
  -1  18  11        0.02       -1.43      4.21 o 
   0  18  11      171.95      185.41     19.77 o 
   1  18  11       92.15       94.23     15.45 o 
   2  18  11        3.67       -8.34      9.20 o 
  -4  19  11        2.73        7.00      4.07 o 
  -3  19  11       56.64       59.30      8.19 o 
  -2  19  11        5.15        5.04      4.86 o 
  -1  19  11      230.56      202.02     20.10 o 
   0  19  11        0.17       -2.49      7.31 o 
   1  19  11       30.15       16.01     10.09 o 
   2  19  11       13.39        6.49     10.77 o 
  -3  20  11       25.43       30.66      6.73 o 
  -2  20  11      220.25      252.66     19.89 o 
  -1  20  11      341.66      399.31     24.86 o 
   0  20  11      260.59      269.94     21.75 o 
   1  20  11      221.02      225.04     23.33 o 
  -2  21  11      118.22      167.54     18.61 o 
  -1  21  11        1.22       -0.48      7.93 o 
   0  21  11       17.26       12.64     10.48 o 
  -7   0  12        3.43        1.88      3.07 o 
  -6   0  12       32.34       26.98      4.71 o 
  -5   0  12       42.86       51.04      4.90 o 
  -4   0  12     1162.40     1120.51     22.92 o 
  -3   0  12     1030.33      971.28     20.84 o 
  -2   0  12      443.11      365.16     11.57 o 
  -1   0  12     2269.25     2220.43     39.36 o 
   0   0  12      603.54      580.26     12.12 o 
   1   0  12      363.21      273.10      9.42 o 
   2   0  12       76.33       84.46      5.97 o 
   3   0  12      494.05      480.35     13.34 o 
   4   0  12      405.60      437.19     13.73 o 
   5   0  12       97.96      102.18      8.43 o 
  -7   1  12      243.11      258.51      7.62 o 
  -6   1  12      132.73      136.71      5.32 o 
  -5   1  12      253.44      258.92      6.57 o 
  -4   1  12      285.01      288.73      7.01 o 
  -3   1  12      201.58      180.80      7.95 o 
  -2   1  12       37.96       32.09      3.11 o 
  -1   1  12      200.97      193.88      8.20 o 
   0   1  12       16.30       16.18      2.18 o 
   1   1  12      691.71      742.54     10.58 o 
   2   1  12       16.99       33.81      2.95 o 
   3   1  12      306.39      324.98      7.64 o 
   4   1  12      587.78      609.52     11.52 o 
   5   1  12       52.66       53.48      4.65 o 
  -7   2  12       37.22       34.78      4.46 o 
  -6   2  12       25.20       20.84      2.87 o 
  -5   2  12       30.93       28.57      2.88 o 
  -4   2  12       91.15       78.82      4.22 o 
  -3   2  12      555.07      530.65     11.17 o 
  -2   2  12      596.32      576.43     10.65 o 
  -1   2  12     3278.17     3303.13     38.62 o 
   0   2  12      163.64      152.60      5.13 o 
   1   2  12       22.28       44.78      3.07 o 
   2   2  12        3.06       -0.24      1.74 o 
   3   2  12      120.49      131.84      5.57 o 
   4   2  12      755.52      737.56     17.31 o 
   5   2  12       12.47       12.42      3.21 o 
  -7   3  12      568.62      608.41     16.11 o 
  -6   3  12      404.33      410.84     11.70 o 
  -5   3  12      135.42      128.26     14.51 o 
  -4   3  12      645.02      667.35     16.50 o 
  -3   3  12      107.65       99.46      4.54 o 
  -2   3  12      199.25      195.71      7.94 o 
  -1   3  12      583.59      540.96      9.52 o 
   0   3  12      352.08      358.02      8.47 o 
   1   3  12       49.98       40.54      2.96 o 
   2   3  12      171.32      146.09      4.67 o 
   3   3  12      288.99      286.95      6.59 o 
   4   3  12      164.25      161.72      6.20 o 
   5   3  12        4.18        3.15      2.86 o 
  -7   4  12       38.05       45.12      5.27 o 
  -6   4  12        8.67        8.52      4.45 o 
  -5   4  12       56.31       48.34      3.92 o 
  -4   4  12      436.07      419.90      8.74 o 
  -3   4  12      147.82      130.52      5.35 o 
  -2   4  12       68.95       75.59      4.35 o 
  -1   4  12      715.81      695.66     11.95 o 
   0   4  12      261.00      301.38      7.89 o 
   1   4  12       68.86       66.90      3.49 o 
   2   4  12      213.46      213.64      6.27 o 
   3   4  12      132.66      132.68      5.16 o 
   4   4  12       10.58        4.44      2.39 o 
   5   4  12        0.18       -1.24      2.42 o 
  -6   5  12       20.79       21.46      4.14 o 
  -5   5  12      104.48      111.84      6.97 o 
  -4   5  12        0.50        1.68      2.02 o 
  -3   5  12       39.94       40.78      3.43 o 
  -2   5  12       28.88       41.18      3.34 o 
  -1   5  12      188.99      179.49      6.10 o 
   0   5  12       86.22       91.23      5.13 o 
   1   5  12     1458.79     1372.81     16.07 o 
   2   5  12      535.00      499.56      9.00 o 
   3   5  12        2.58        0.24      2.25 o 
   4   5  12      165.58      180.33      8.84 o 
   5   5  12        0.33        1.03      2.51 o 
  -6   6  12       93.01      100.84      7.67 o 
  -5   6  12        0.19       -0.39      3.22 o 
  -4   6  12       16.20       18.56      3.92 o 
  -3   6  12        3.13        2.82      2.44 o 
  -2   6  12       61.25       60.32      3.97 o 
  -1   6  12      363.88      361.27      8.46 o 
   0   6  12      118.99      134.76      5.88 o 
   1   6  12       93.60       68.60      3.87 o 
   2   6  12      246.32      250.08      6.35 o 
   3   6  12      117.31      131.95      5.26 o 
   4   6  12      199.76      226.09      6.74 o 
  -6   7  12       88.68       83.54      7.30 o 
  -5   7  12       17.36       15.94      3.97 o 
  -4   7  12       21.98       17.76      3.89 o 
  -3   7  12      301.81      273.38     10.65 o 
  -2   7  12       27.04       25.93      2.97 o 
  -1   7  12      110.08      119.07      5.51 o 
   0   7  12       38.37       51.49      4.19 o 
   1   7  12       23.73       23.09      4.85 o 
   2   7  12      115.05      111.23      4.57 o 
   3   7  12       13.09        9.07      2.31 o 
   4   7  12       74.12       80.39      4.69 o 
  -6   8  12        8.83        9.06      3.84 o 
  -5   8  12        0.71       -2.67      2.67 o 
  -4   8  12       83.42       88.90      7.86 o 
  -3   8  12       31.32       32.65      3.78 o 
  -2   8  12        9.72        8.57      2.36 o 
  -1   8  12      112.59      112.83      5.23 o 
   0   8  12      329.96      324.85     10.08 o 
   1   8  12      194.11      172.85      8.49 o 
   2   8  12       36.34       29.35      2.86 o 
   3   8  12       85.25       80.64      4.35 o 
   4   8  12       24.29       32.51      3.40 o 
  -6   9  12       24.09       30.37      5.19 o 
  -5   9  12        4.38        9.84      7.22 o 
  -4   9  12       30.50       20.69      4.35 o 
  -3   9  12       16.68        7.06      2.74 o 
  -2   9  12      100.98       82.62      8.12 o 
  -1   9  12       27.81       31.56      3.36 o 
   0   9  12      102.44      110.53      6.80 o 
   1   9  12        0.60       -2.54      6.26 o 
   2   9  12      113.15       99.59      4.75 o 
   3   9  12       89.28       96.94      5.55 o 
   4   9  12        4.24        9.54      2.86 o 
  -6  10  12        0.68        2.65      3.59 o 
  -5  10  12        0.47        1.15      3.40 o 
  -4  10  12       16.99       11.76      3.97 o 
  -3  10  12       60.90       58.44      5.07 o 
  -2  10  12       44.64       37.07      4.18 o 
  -1  10  12       81.42       76.52      4.85 o 
   0  10  12      392.98      399.01     11.37 o 
   1  10  12       18.31       20.22      4.20 o 
   2  10  12       11.39        9.95      2.78 o 
   3  10  12      125.45      130.80      5.93 o 
   4  10  12       41.41       53.75      4.50 o 
  -6  11  12       41.59       44.17      7.05 o 
  -5  11  12      258.01      257.31     25.12 o 
  -4  11  12      838.23      815.20     21.78 o 
  -3  11  12       19.73       11.33      3.23 o 
  -2  11  12       22.75       30.79      4.54 o 
  -1  11  12       80.57       76.64      5.96 o 
   0  11  12      223.61      219.73     11.45 o 
   1  11  12        2.50        4.98      3.26 o 
   2  11  12        4.73       -3.01      3.01 o 
   3  11  12      200.06      190.19      7.08 o 
   4  11  12       23.54       28.98      4.13 o 
  -6  12  12       19.01       27.83      5.64 o 
  -5  12  12        3.41        8.05      4.08 o 
  -4  12  12      299.02      285.43     12.51 o 
  -3  12  12      548.36      536.15     13.66 o 
  -2  12  12       59.08       50.61      5.13 o 
  -1  12  12      426.06      427.54     12.42 o 
   0  12  12      270.24      306.27     10.24 o 
   1  12  12        7.10        6.53      3.46 o 
   2  12  12        0.09        0.78      3.37 o 
   3  12  12       25.49       27.59     10.24 o 
   4  12  12       90.92       79.03      6.48 o 
  -5  13  12      142.56      160.45     14.71 o 
  -4  13  12       30.23       43.16      5.02 o 
  -3  13  12       63.55       77.57      6.37 o 
  -2  13  12       13.49       18.10      4.88 o 
  -1  13  12       21.06       17.23      4.95 o 
   0  13  12       41.45       44.16      6.95 o 
   1  13  12        5.72       -0.97      3.21 o 
   2  13  12       95.56       99.70      9.74 o 
   3  13  12      170.46      143.53     12.12 o 
  -5  14  12       38.61       34.67      6.10 o 
  -4  14  12        2.87        5.39      3.38 o 
  -3  14  12       83.55       85.97      6.71 o 
  -2  14  12      317.89      300.86     10.46 o 
  -1  14  12      241.71      250.45     12.28 o 
   0  14  12       16.85       16.94      5.82 o 
   1  14  12        5.67        5.50      3.57 o 
   2  14  12      378.81      383.47     16.33 o 
   3  14  12      151.25      173.77     14.29 o 
  -5  15  12      145.10      139.21     21.38 o 
  -4  15  12      260.98      242.21     11.62 o 
  -3  15  12      213.21      224.78      9.36 o 
  -2  15  12       38.40       38.47      5.01 o 
  -1  15  12       65.35       60.84      7.53 o 
   0  15  12        6.70        2.17      4.87 o 
   1  15  12      253.74      311.50     22.30 o 
   2  15  12       12.72       20.47      5.99 o 
   3  15  12      374.45      361.90     27.78 o 
  -5  16  12       10.95       24.52      5.78 o 
  -4  16  12      181.90      179.66     10.02 o 
  -3  16  12      224.30      254.36     20.60 o 
  -2  16  12      133.61      130.05      8.32 o 
  -1  16  12      133.33      136.50     13.99 o 
   0  16  12       24.53       31.76     10.16 o 
   1  16  12      189.18      231.09     22.17 o 
   2  16  12       15.88       -3.63      9.30 o 
   3  16  12        1.66        3.29      5.56 o 
  -4  17  12      139.78      163.81      9.85 o 
  -3  17  12       23.25       19.22      4.66 o 
  -2  17  12        7.83       14.94      6.90 o 
  -1  17  12        0.17        6.61      5.02 o 
   0  17  12       67.64       70.14     13.13 o 
   1  17  12        0.08       -8.08      8.08 o 
   2  17  12      240.71      204.76     22.19 o 
  -4  18  12        0.39       -3.50      5.20 o 
  -3  18  12       13.40        4.28      3.84 o 
  -2  18  12      272.20      267.55     18.24 o 
  -1  18  12      274.79      284.60     14.15 o 
   0  18  12        2.31       -4.89      7.75 o 
   1  18  12        5.23       -8.07      8.07 o 
   2  18  12        7.92       -9.25      9.25 o 
  -3  19  12      104.83      106.01     30.29 o 
  -2  19  12        7.36        7.62      5.21 o 
  -1  19  12        3.82       -5.78      5.78 o 
   0  19  12       53.60       60.37     13.09 o 
   1  19  12      165.92      202.73     22.35 o 
  -3  20  12       10.16       17.98      5.92 o 
  -2  20  12      117.42      110.91     15.55 o 
  -1  20  12        1.14       -7.18      7.18 o 
   0  20  12        0.83       -7.29      7.29 o 
   1  20  12      126.77      116.86     17.93 o 
  -2  21  12       10.83       -3.76      7.05 o 
  -1  21  12       42.31       29.29     11.12 o 
   0  21  12       43.98       13.12     10.16 o 
  -7   1  13       60.78       60.51      4.70 o 
  -6   1  13        1.73        3.62      2.23 o 
  -5   1  13       39.49       40.27      3.39 o 
  -4   1  13       40.38       38.21      3.32 o 
  -3   1  13       98.96       96.82      5.45 o 
  -2   1  13       67.08       66.85      4.32 o 
  -1   1  13       83.55       82.53      4.80 o 
   0   1  13       79.86       79.81      4.20 o 
   1   1  13       63.43       72.23      4.74 o 
   2   1  13       87.37       77.92      4.24 o 
   3   1  13        0.01       -0.69      2.03 o 
   4   1  13       16.02        9.09      3.86 o 
  -6   2  13       11.30        9.75      3.28 o 
  -5   2  13       16.36       17.31      2.72 o 
  -4   2  13      119.62      110.12      6.06 o 
  -3   2  13      398.18      391.57      8.71 o 
  -2   2  13       18.14       15.59      2.70 o 
  -1   2  13       50.75       44.12      3.90 o 
   0   2  13      115.09      113.03      4.79 o 
   1   2  13      669.40      722.63     13.20 o 
   2   2  13       63.65       68.52      4.06 o 
   3   2  13       90.80       90.22      4.91 o 
   4   2  13      335.77      319.07      8.41 o 
  -6   3  13        4.14        6.67      3.30 o 
  -5   3  13        0.12        0.87      2.02 o 
  -4   3  13       54.58       49.10      4.92 o 
  -3   3  13      505.84      490.38      9.95 o 
  -2   3  13      233.00      243.93      7.04 o 
  -1   3  13      307.62      320.73      8.28 o 
   0   3  13      138.13      152.26      6.14 o 
   1   3  13       95.52       98.74      6.52 o 
   2   3  13       40.25       39.52      3.28 o 
   3   3  13       82.76       84.61      4.78 o 
   4   3  13       41.56       39.87      4.01 o 
  -6   4  13       27.19       26.87      4.61 o 
  -5   4  13       55.86       53.35      4.31 o 
  -4   4  13      577.16      564.78     10.86 o 
  -3   4  13      371.09      324.29      7.97 o 
  -2   4  13     1533.93     1496.66     21.03 o 
  -1   4  13     1726.39     1727.03     32.40 o 
   0   4  13       74.18       53.85      4.11 o 
   1   4  13      125.59       99.38      8.32 o 
   2   4  13       35.18       42.41      3.38 o 
   3   4  13      547.86      549.53      9.61 o 
   4   4  13       69.02       56.45      4.17 o 
  -6   5  13       17.86       20.73      8.04 o 
  -5   5  13       19.79       24.69     11.13 o 
  -4   5  13       15.29        9.06      2.64 o 
  -3   5  13     1083.50     1058.24     16.36 o 
  -2   5  13       15.69       15.00      3.35 o 
  -1   5  13      836.48      854.54     14.22 o 
   0   5  13      484.43      509.18     10.78 o 
   1   5  13      574.72      647.29     15.19 o 
   2   5  13      231.26      248.55      7.44 o 
   3   5  13      413.41      460.38      8.81 o 
   4   5  13        5.92        7.36      2.53 o 
  -6   6  13       40.93       36.60      5.22 o 
  -5   6  13       86.57       90.78      7.31 o 
  -4   6  13      270.44      272.26     12.63 o 
  -3   6  13      421.04      415.83     11.63 o 
  -2   6  13       46.03       44.53      4.43 o 
  -1   6  13       22.04       18.18      2.94 o 
   0   6  13       17.60       18.36      3.76 o 
   1   6  13     1855.77     1876.84     30.78 o 
   2   6  13      227.34      231.75      6.30 o 
   3   6  13      567.34      601.66     10.27 o 
   4   6  13      302.07      304.02      8.79 o 
  -6   7  13       56.35       56.66      7.84 o 
  -5   7  13        9.58        7.93      3.71 o 
  -4   7  13       87.10       68.93      6.50 o 
  -3   7  13      737.48      769.77     35.25 o 
  -2   7  13     1315.19     1296.67     27.14 o 
  -1   7  13      611.99      604.00     11.69 o 
   0   7  13     1295.89     1307.77     23.25 o 
   1   7  13      115.89      115.37      7.33 o 
   2   7  13      165.61      168.35      9.75 o 
   3   7  13      274.98      277.88      7.45 o 
   4   7  13      115.66      113.61      5.56 o 
  -6   8  13       40.81       39.37      8.80 o 
  -5   8  13       10.79        8.60      3.62 o 
  -4   8  13      143.25      148.12      8.89 o 
  -3   8  13      502.42      441.38     20.67 o 
  -2   8  13      647.84      645.36     15.07 o 
  -1   8  13      145.19      159.57     11.71 o 
   0   8  13        3.84        0.79      3.23 o 
   1   8  13      112.03      133.30      8.00 o 
   2   8  13      287.53      311.82     11.13 o 
   3   8  13      378.17      407.86      9.07 o 
   4   8  13      582.71      558.53     10.70 o 
  -6   9  13       30.58       36.07      9.59 o 
  -5   9  13       10.79       10.86      3.92 o 
  -4   9  13        4.61        1.18      3.18 o 
  -3   9  13      424.40      407.23     14.03 o 
  -2   9  13       19.46       19.76      3.80 o 
  -1   9  13      913.44      903.04     15.39 o 
   0   9  13      352.90      371.73     11.23 o 
   1   9  13      373.20      380.21     11.79 o 
   2   9  13      334.56      319.34     11.37 o 
   3   9  13      328.49      351.40     10.84 o 
   4   9  13        6.36        5.20      4.08 o 
  -6  10  13        2.14       -0.31      3.60 o 
  -5  10  13      249.94      231.88     11.30 o 
  -4  10  13      302.40      300.25     12.50 o 
  -3  10  13      219.66      208.33     22.33 o 
  -2  10  13      116.66      119.87      7.37 o 
  -1  10  13       79.72       88.74      5.32 o 
   0  10  13        5.12        5.48      3.35 o 
   1  10  13      327.89      329.81     11.05 o 
   2  10  13      362.55      374.66     12.50 o 
   3  10  13      866.56      853.94     20.64 o 
   4  10  13       41.07       33.51      6.10 o 
  -6  11  13        2.29        9.29      5.58 o 
  -5  11  13       10.25        3.36      5.70 o 
  -4  11  13      159.44      162.89     27.36 o 
  -3  11  13      382.73      377.85     14.21 o 
  -2  11  13       44.75       49.62      4.96 o 
  -1  11  13      376.74      352.51     11.75 o 
   0  11  13      111.99      122.46      7.70 o 
   1  11  13      171.48      173.54     12.57 o 
   2  11  13       94.32       98.62      7.73 o 
   3  11  13        4.09        1.74      5.01 o 
   4  11  13        1.30        1.42      5.91 o 
  -5  12  13        1.35        8.19      4.33 o 
  -4  12  13        5.47        0.24      3.67 o 
  -3  12  13      319.94      298.22     10.12 o 
  -2  12  13       49.50       56.42      5.38 o 
  -1  12  13        7.54        8.78      3.40 o 
   0  12  13        5.87        4.30      3.40 o 
   1  12  13      230.17      229.45      9.65 o 
   2  12  13      296.20      290.95     12.09 o 
   3  12  13      301.96      321.48     16.11 o 
  -5  13  13        9.57       11.99      4.70 o 
  -4  13  13        3.34       -3.55      4.40 o 
  -3  13  13        2.87        1.35      2.86 o 
  -2  13  13      297.64      343.64     11.20 o 
  -1  13  13      238.93      239.82     11.90 o 
   0  13  13       20.85       28.93     10.74 o 
   1  13  13       15.12       10.80      3.87 o 
   2  13  13        4.88        0.42      6.53 o 
   3  13  13       18.27       10.26      5.99 o 
  -5  14  13       57.31       56.61     15.73 o 
  -4  14  13        6.51       13.84      5.31 o 
  -3  14  13        8.27        3.06      3.25 o 
  -2  14  13       61.85       75.02      6.44 o 
  -1  14  13       99.47       90.57      8.83 o 
   0  14  13        0.90       -5.49      5.49 o 
   1  14  13        0.25       -0.07      3.54 o 
   2  14  13      123.84      125.53     11.32 o 
   3  14  13        0.21       -4.56     10.84 o 
  -5  15  13       20.03       29.24      6.22 o 
  -4  15  13        0.53        9.54      4.60 o 
  -3  15  13       33.39       37.91      5.23 o 
  -2  15  13      100.62      103.82      7.51 o 
  -1  15  13        2.43        5.14      7.99 o 
   0  15  13        5.77       -3.49      5.24 o 
   1  15  13      166.64      147.78     17.83 o 
   2  15  13       90.68       96.48     10.22 o 
   3  15  13        5.82       -0.49      7.81 o 
  -4  16  13      135.05      132.80     11.16 o 
  -3  16  13        0.19       -0.86      3.24 o 
  -2  16  13       61.85       68.34     12.16 o 
  -1  16  13        3.23       -4.26      4.26 o 
   0  16  13        0.18        0.13      5.08 o 
   1  16  13        0.60       -7.11      8.77 o 
   2  16  13        2.57       -8.76      8.76 o 
  -4  17  13        1.14        3.62      8.23 o 
  -3  17  13        7.46       10.57      4.20 o 
  -2  17  13        0.44        2.45      4.65 o 
  -1  17  13       34.17       31.66      6.81 o 
   0  17  13      175.60      187.88     19.99 o 
   1  17  13       61.47       52.97     13.47 o 
   2  17  13       16.74        5.97     11.32 o 
  -4  18  13       12.73       18.44      9.39 o 
  -3  18  13        3.04        3.70      3.82 o 
  -2  18  13        1.75        3.85      5.00 o 
  -1  18  13       66.09       75.78     13.43 o 
   0  18  13        3.86       -6.50      6.50 o 
   1  18  13       53.17       52.37     13.37 o 
  -3  19  13      114.27      107.83     10.75 o 
  -2  19  13       64.89       51.04      8.14 o 
  -1  19  13      345.65      387.07     24.35 o 
   0  19  13      120.06      121.01     16.97 o 
   1  19  13       59.76       72.97     15.39 o 
  -2  20  13        1.59       -3.65      6.79 o 
  -1  20  13       42.41       37.90     11.70 o 
   0  20  13      104.60      119.25     17.49 o 
  -6   0  14       48.54       60.20      5.86 o 
  -5   0  14      216.06      215.82     13.41 o 
  -4   0  14     1184.47     1050.97     23.40 o 
  -3   0  14       10.39        6.41      3.56 o 
  -2   0  14     1064.27     1006.45     34.53 o 
  -1   0  14     1027.83     1022.88     23.61 o 
   0   0  14      146.08      164.72      8.98 o 
   1   0  14      436.23      436.96     21.89 o 
   2   0  14       28.11       32.80      5.54 o 
   3   0  14      338.97      333.40     11.66 o 
   4   0  14        0.06       -2.20      3.52 o 
  -6   1  14       33.40       31.87      3.57 o 
  -5   1  14      248.69      242.06      7.02 o 
  -4   1  14      542.82      545.20     10.89 o 
  -3   1  14     1224.78     1213.87     18.28 o 
  -2   1  14      516.64      504.75     10.67 o 
  -1   1  14       49.65       52.19      6.31 o 
   0   1  14      335.24      322.42     16.98 o 
   1   1  14       60.21       60.19      5.41 o 
   2   1  14       67.42       65.26      4.95 o 
   3   1  14       25.79       29.44      3.61 o 
   4   1  14      183.60      185.11      7.53 o 
  -6   2  14       34.69       33.69      3.69 o 
  -5   2  14      237.13      218.08      6.73 o 
  -4   2  14      741.07      728.79     13.04 o 
  -3   2  14      117.99      101.28      5.24 o 
  -2   2  14      585.66      570.92     18.62 o 
  -1   2  14      139.79      141.04      5.99 o 
   0   2  14      377.24      403.98     11.48 o 
   1   2  14       33.05        9.96      3.43 o 
   2   2  14      447.81      450.31     11.87 o 
   3   2  14      686.63      706.92     13.69 o 
   4   2  14       97.46       90.33      5.55 o 
  -6   3  14        0.02        1.28      3.32 o 
  -5   3  14       88.00       84.12      6.19 o 
  -4   3  14      251.11      257.61      7.31 o 
  -3   3  14      482.30      503.41     10.51 o 
  -2   3  14     2075.84     2119.04     27.87 o 
  -1   3  14        3.31       -0.67      1.96 o 
   0   3  14      270.53      265.96     12.04 o 
   1   3  14        1.15       -0.12      2.90 o 
   2   3  14       15.49       14.27      3.84 o 
   3   3  14       12.58       14.82      3.02 o 
   4   3  14        1.08       -2.02      2.50 o 
  -6   4  14       80.97       78.51      7.04 o 
  -5   4  14      430.23      431.78     10.95 o 
  -4   4  14      559.87      531.00     10.87 o 
  -3   4  14        3.08        5.55      2.36 o 
  -2   4  14      391.99      401.48      9.40 o 
  -1   4  14        3.99       -0.16      2.52 o 
   0   4  14      616.23      683.35     15.25 o 
   1   4  14      141.31      143.44      8.08 o 
   2   4  14      424.15      450.79     17.13 o 
   3   4  14       57.52       40.00      4.24 o 
   4   4  14        1.25        1.51      2.66 o 
  -6   5  14        3.94        4.31      3.40 o 
  -5   5  14       64.19       56.59      6.18 o 
  -4   5  14       20.34       25.09      3.56 o 
  -3   5  14       58.50       65.21      4.48 o 
  -2   5  14       40.47       33.59      4.17 o 
  -1   5  14        0.13       -1.48      2.50 o 
   0   5  14       66.07       60.13      5.41 o 
   1   5  14       37.00       26.76      4.48 o 
   2   5  14       29.53       37.12      5.09 o 
   3   5  14        1.71        2.35      2.41 o 
   4   5  14        2.43        2.99      2.85 o 
  -6   6  14        1.30       -3.23      3.23 o 
  -5   6  14       12.68        3.35      3.54 o 
  -4   6  14        1.53        0.81      7.33 o 
  -3   6  14       95.65       98.71      6.42 o 
  -2   6  14        8.07        5.81      3.04 o 
  -1   6  14       13.73       12.93      3.38 o 
   0   6  14       74.60       78.28      6.18 o 
   1   6  14       78.41       94.10      6.96 o 
   2   6  14       53.10       41.96      5.46 o 
   3   6  14      579.56      605.19     16.87 o 
   4   6  14       30.39       38.91      4.15 o 
  -6   7  14        5.92       10.62      4.30 o 
  -5   7  14       80.10       80.38      7.50 o 
  -4   7  14       51.02       60.21      6.48 o 
  -3   7  14      150.34      137.44     10.88 o 
  -2   7  14     1035.54      996.85     19.17 o 
  -1   7  14       45.22       54.16      5.10 o 
   0   7  14      134.31      125.81     10.75 o 
   1   7  14        0.71        2.32      5.01 o 
   2   7  14       25.32       28.95      5.40 o 
   3   7  14        0.22       -0.13      4.59 o 
   4   7  14       16.96       14.82      4.25 o 
  -6   8  14       13.32       11.97      4.10 o 
  -5   8  14        8.82        3.34      3.54 o 
  -4   8  14        4.27        4.89      3.60 o 
  -3   8  14       15.41       15.15      4.40 o 
  -2   8  14       26.64       31.57      4.21 o 
  -1   8  14       91.79       90.81      6.64 o 
   0   8  14       11.56        5.83      3.49 o 
   1   8  14      184.57      186.24      8.95 o 
   2   8  14       29.45       27.05      4.84 o 
   3   8  14       10.36        8.10      3.99 o 
   4   8  14       10.68       18.88      5.91 o 
  -6   9  14        3.38        7.25      3.90 o 
  -5   9  14       45.60       41.07      8.13 o 
  -4   9  14        0.15       -1.05      3.43 o 
  -3   9  14       62.44       51.91      8.01 o 
  -2   9  14       12.22       10.87      3.98 o 
  -1   9  14        4.78        3.13      2.43 o 
   0   9  14        9.14        8.13      3.64 o 
   1   9  14      265.34      266.50     10.27 o 
   2   9  14      154.21      161.55      9.62 o 
   3   9  14        0.59        1.12      3.75 o 
  -6  10  14      122.44      139.45     12.09 o 
  -5  10  14       71.71       68.47     11.71 o 
  -4  10  14      324.84      340.90     13.63 o 
  -3  10  14      161.85      177.13     10.40 o 
  -2  10  14        4.00        1.38      3.34 o 
  -1  10  14       12.74       12.02      3.51 o 
   0  10  14       54.78       53.28      5.54 o 
   1  10  14      134.08      151.56      8.87 o 
   2  10  14        2.15        0.65      3.39 o 
   3  10  14      117.39      130.59     10.00 o 
  -5  11  14        4.56        4.94      5.04 o 
  -4  11  14      408.44      451.37     29.25 o 
  -3  11  14       97.45       95.41     16.87 o 
  -2  11  14        9.77       15.56      4.97 o 
  -1  11  14      257.59      266.90     12.52 o 
   0  11  14       29.97       36.61      8.00 o 
   1  11  14       21.70       21.07      4.60 o 
   2  11  14       20.83       17.46      4.63 o 
   3  11  14       36.04       37.33      7.62 o 
  -5  12  14      181.09      176.09     11.18 o 
  -4  12  14      203.72      196.65     11.34 o 
  -3  12  14      118.19      130.78     10.11 o 
  -2  12  14      155.67      157.02      8.24 o 
  -1  12  14       86.32       86.05      8.48 o 
   0  12  14       57.31       55.34      5.88 o 
   1  12  14       60.94       51.92      6.07 o 
   2  12  14      174.88      176.19     10.33 o 
   3  12  14       46.19       49.20      8.68 o 
  -5  13  14        0.62       -1.11      5.12 o 
  -4  13  14      460.63      413.55     17.55 o 
  -3  13  14      265.20      260.30     12.50 o 
  -2  13  14      381.94      399.26     15.98 o 
  -1  13  14      313.66      324.24     14.08 o 
   0  13  14       41.46       59.30      8.24 o 
   1  13  14       69.86       88.21      7.40 o 
   2  13  14       17.54       17.56      7.48 o 
   3  13  14      318.47      312.53     16.52 o 
  -5  14  14        7.00        7.27      4.80 o 
  -4  14  14       53.52       52.82      7.43 o 
  -3  14  14       23.09       16.40      7.13 o 
  -2  14  14       22.92       21.80      4.55 o 
  -1  14  14        3.48        0.02      4.63 o 
   0  14  14       27.23       22.74      6.55 o 
   1  14  14      226.62      233.98     14.09 o 
   2  14  14       46.33       58.03      8.62 o 
  -4  15  14      124.79      122.93     10.66 o 
  -3  15  14      487.27      522.79     25.56 o 
  -2  15  14      248.21      272.11     13.36 o 
  -1  15  14      147.56      162.49     11.93 o 
   0  15  14      284.79      264.35     13.88 o 
   1  15  14       23.11       29.61     11.77 o 
   2  15  14        6.27        6.29      5.27 o 
  -4  16  14      297.61      315.59     15.04 o 
  -3  16  14       69.25       99.52     15.12 o 
  -2  16  14       77.04       80.25      9.06 o 
  -1  16  14        1.36       -4.75      4.75 o 
   0  16  14       93.74       78.04     13.31 o 
   1  16  14      186.63      146.90     18.79 o 
   2  16  14      166.30      185.15     22.28 o 
  -4  17  14      268.36      292.04     14.87 o 
  -3  17  14       35.21       31.50     13.03 o 
  -2  17  14      460.47      475.68     41.99 o 
  -1  17  14      264.71      271.58     14.21 o 
   0  17  14       27.61       15.12      9.88 o 
   1  17  14       27.11       38.48     12.68 o 
  -3  18  14       15.74        8.60      5.49 o 
  -2  18  14        5.78        9.80      5.47 o 
  -1  18  14      118.14       93.17     17.87 o 
   0  18  14       72.39       66.38     14.44 o 
   1  18  14       81.79       81.67     15.37 o 
  -2  19  14      154.87      170.22     13.11 o 
  -1  19  14        6.19        2.47      8.22 o 
   0  19  14       16.85       -1.26      9.12 o 
  -6   1  15        4.89        4.83      2.65 o 
  -5   1  15        5.70        8.40      2.58 o 
  -4   1  15       16.23        9.00      2.67 o 
  -3   1  15        7.62        8.88      2.55 o 
  -2   1  15      308.79      319.62      8.59 o 
  -1   1  15      187.72      192.74      7.02 o 
   0   1  15      223.63      225.74     11.20 o 
   1   1  15      221.64      199.41     10.76 o 
   2   1  15        0.49       -1.06      3.29 o 
   3   1  15        2.82        5.88      3.26 o 
   4   1  15       70.46       64.11      7.16 o 
  -6   2  15       10.96        9.26      2.90 o 
  -5   2  15        0.34        2.24      2.25 o 
  -4   2  15       16.89       14.13      2.79 o 
  -3   2  15        8.49        7.24      2.93 o 
  -2   2  15       46.58       33.96      3.68 o 
  -1   2  15        8.11        5.81      2.62 o 
   0   2  15      528.04      515.65     17.07 o 
   1   2  15        0.86        5.39      6.39 o 
   2   2  15        3.56        4.75      3.25 o 
   3   2  15        1.11        1.27      3.61 o 
   4   2  15      113.34      132.86      8.40 o 
  -6   3  15        1.60        0.43      2.56 o 
  -5   3  15        4.36        2.10      2.56 o 
  -4   3  15      269.77      250.39      7.71 o 
  -3   3  15       78.27       83.94      5.10 o 
  -2   3  15       26.78       27.81      3.56 o 
  -1   3  15        1.02        1.55      2.26 o 
   0   3  15       25.96       24.78      5.55 o 
   1   3  15       70.16       69.34     16.27 o 
   2   3  15       64.83       71.75      6.53 o 
   3   3  15      306.05      339.78     12.60 o 
   4   3  15      240.80      281.09     12.31 o 
  -6   4  15        2.78       10.66      4.11 o 
  -5   4  15       58.53       51.49      4.66 o 
  -4   4  15        1.12        0.02      2.12 o 
  -3   4  15       35.77       35.37      3.79 o 
  -2   4  15        0.05       -0.89      2.14 o 
  -1   4  15      184.62      200.30     11.54 o 
   0   4  15        8.39       10.52      4.39 o 
   1   4  15      113.82      124.09      9.92 o 
   2   4  15      211.66      206.72     10.06 o 
   3   4  15       33.92       46.45     12.35 o 
   4   4  15       27.76       28.05      5.64 o 
  -6   5  15      118.33      101.69      8.29 o 
  -5   5  15      323.44      320.74     12.65 o 
  -4   5  15      401.42      356.76     13.24 o 
  -3   5  15       96.17      100.07      6.70 o 
  -2   5  15      143.94      139.70      7.73 o 
  -1   5  15        3.64       -1.64      2.78 o 
   0   5  15      293.67      276.39     12.58 o 
   1   5  15      408.86      407.64     18.38 o 
   2   5  15      210.48      211.06      9.58 o 
   3   5  15       38.60       25.66      5.30 o 
   4   5  15      404.05      445.25     15.61 o 
  -6   6  15       24.41       22.47      6.54 o 
  -5   6  15       68.28       69.27      7.19 o 
  -4   6  15       11.47       12.22      4.18 o 
  -3   6  15       33.35       23.94      7.00 o 
  -2   6  15       63.38       58.41      6.77 o 
  -1   6  15      237.58      273.67     14.97 o 
   0   6  15     1465.12     1400.61     50.23 o 
   1   6  15      791.29      778.96     18.69 o 
   2   6  15      147.65      171.53      9.34 o 
   3   6  15      165.53      162.54     10.29 o 
  -6   7  15      102.77      107.56     14.75 o 
  -5   7  15        0.14       -2.76      2.76 o 
  -4   7  15      562.20      521.21     16.73 o 
  -3   7  15      161.66      175.48     19.61 o 
  -2   7  15      175.52      162.84      8.81 o 
  -1   7  15        9.77        1.90      4.14 o 
   0   7  15      935.94      992.33     25.39 o 
   1   7  15     1385.62     1366.47     25.86 o 
   2   7  15      315.22      316.87     11.75 o 
   3   7  15      619.15      606.75     21.57 o 
  -6   8  15        0.05        6.40      3.94 o 
  -5   8  15       58.12       62.24      7.02 o 
  -4   8  15        0.07       -2.11      3.23 o 
  -3   8  15       44.49       45.08      6.06 o 
  -2   8  15      130.82      124.11      7.37 o 
  -1   8  15      219.69      210.04      8.69 o 
   0   8  15      313.78      322.53     11.03 o 
   1   8  15       22.14       20.02      5.28 o 
   2   8  15      485.05      485.25     14.78 o 
   3   8  15       75.59       65.43      7.23 o 
  -6   9  15       91.16       80.70     13.83 o 
  -5   9  15      174.62      147.00      9.73 o 
  -4   9  15      445.16      443.16     15.85 o 
  -3   9  15      316.68      346.68     21.09 o 
  -2   9  15       20.71       21.37      5.03 o 
  -1   9  15       20.83       23.97      6.14 o 
   0   9  15       97.23      100.82      9.36 o 
   1   9  15       61.52       60.00      6.34 o 
   2   9  15      408.72      425.31     16.08 o 
   3   9  15       72.87       67.92     13.32 o 
  -5  10  15        9.49        9.22      4.47 o 
  -4  10  15      297.99      303.78     13.38 o 
  -3  10  15        2.97        6.09      9.18 o 
  -2  10  15      206.57      196.19     14.44 o 
  -1  10  15      474.84      483.34     16.30 o 
   0  10  15      291.93      310.66     10.97 o 
   1  10  15      895.79      900.74     20.33 o 
   2  10  15      262.10      292.25     14.06 o 
   3  10  15       37.42       39.48      6.20 o 
  -5  11  15       78.01       61.67      7.63 o 
  -4  11  15      244.73      237.82     14.86 o 
  -3  11  15      272.48      274.54     12.66 o 
  -2  11  15       66.57       72.70      7.85 o 
  -1  11  15       69.49       68.18     11.74 o 
   0  11  15        1.96        4.48      3.72 o 
   1  11  15      381.29      396.60     21.15 o 
   2  11  15      100.71       93.11      7.98 o 
   3  11  15      119.98      105.04     20.89 o 
  -5  12  15       42.90       27.11     13.18 o 
  -4  12  15      170.36      157.18     20.58 o 
  -3  12  15       50.89       61.71      8.42 o 
  -2  12  15      454.62      447.97     16.60 o 
  -1  12  15      149.14      147.42     11.10 o 
   0  12  15        0.08       -3.30      4.88 o 
   1  12  15        6.89        0.43      3.84 o 
   2  12  15       35.94       32.39      5.81 o 
   3  12  15        0.04       -3.50      5.11 o 
  -5  13  15       33.60       29.35      6.16 o 
  -4  13  15       86.97      111.15     10.03 o 
  -3  13  15      152.87      159.05     11.42 o 
  -2  13  15       27.30       20.67      5.69 o 
  -1  13  15       55.58       57.14      7.83 o 
   0  13  15      117.30      126.25     11.08 o 
   1  13  15       16.25       15.37      4.57 o 
   2  13  15      240.40      267.77     14.54 o 
  -4  14  15       23.33       20.14      5.75 o 
  -3  14  15       30.35       41.87      7.08 o 
  -2  14  15        8.50       11.74      5.13 o 
  -1  14  15       29.03       25.75      6.67 o 
   0  14  15       35.72       45.57     10.74 o 
   1  14  15       29.46       18.36      6.83 o 
   2  14  15      276.40      329.55     28.24 o 
  -4  15  15       11.04        5.77      5.18 o 
  -3  15  15       25.21       19.47      8.20 o 
  -2  15  15       12.15       10.95      8.63 o 
  -1  15  15        0.14       -1.28      7.18 o 
   0  15  15       50.74       37.46      7.80 o 
   1  15  15       34.50       27.06     11.09 o 
   2  15  15       10.96       -8.97      8.97 o 
  -4  16  15       34.27       33.89      7.09 o 
  -3  16  15       92.52      105.06     10.09 o 
  -2  16  15       14.55       10.89      8.54 o 
  -1  16  15        4.10       -3.71      5.23 o 
   0  16  15      281.29      291.92     15.19 o 
   1  16  15       56.76       70.31     15.31 o 
  -3  17  15        0.07        0.01      4.80 o 
  -2  17  15        0.08        8.99      8.65 o 
  -1  17  15       35.56       30.83     13.15 o 
   0  17  15        5.30        0.97      8.98 o 
   1  17  15       11.12       -1.57     10.18 o 
  -2  18  15       40.59       33.03     10.05 o 
  -1  18  15       40.14       28.69      7.44 o 
   0  18  15      141.53      130.40     18.24 o 
  -6   0  16       93.45      113.72     10.39 o 
  -5   0  16        7.08        4.71      3.79 o 
  -4   0  16      396.77      408.95     14.10 o 
  -3   0  16      192.12      185.99      9.82 o 
  -2   0  16       28.43       31.32      5.23 o 
  -1   0  16     1460.17     1423.60     31.17 o 
   0   0  16       64.26       71.38     11.11 o 
   1   0  16        1.39       -1.59      4.63 o 
   2   0  16       45.10       34.07      8.97 o 
   3   0  16      400.61      428.83     25.44 o 
  -6   1  16       65.74       53.66      4.92 o 
  -5   1  16      232.73      220.23      7.36 o 
  -4   1  16      132.78      141.77      6.39 o 
  -3   1  16       33.18       40.14      4.09 o 
  -2   1  16       29.87       27.31      4.09 o 
  -1   1  16      170.96      188.98     10.64 o 
   0   1  16      482.14      487.70     18.88 o 
   1   1  16      391.46      413.62     16.06 o 
   2   1  16       49.59       46.64     15.15 o 
   3   1  16      408.48      475.67     41.91 o 
  -6   2  16       44.81       37.86      8.20 o 
  -5   2  16       52.21       57.38      5.07 o 
  -4   2  16      216.24      208.98      7.27 o 
  -3   2  16     1420.47     1426.60     22.95 o 
  -2   2  16      489.12      506.74     16.89 o 
  -1   2  16      607.81      582.77     12.64 o 
   0   2  16      427.47      428.96     37.49 o 
   1   2  16       70.33       76.93      8.25 o 
   2   2  16        0.05        0.13      3.88 o 
   3   2  16       16.79       25.33      9.07 o 
  -6   3  16      172.61      178.22      7.66 o 
  -5   3  16      489.62      471.03     12.25 o 
  -4   3  16      160.59      177.52      6.81 o 
  -3   3  16      532.88      504.29     11.39 o 
  -2   3  16       10.45       10.96      2.88 o 
  -1   3  16       38.58       46.47      5.73 o 
   0   3  16       66.91       85.80      8.60 o 
   1   3  16      698.41      693.86     39.65 o 
   2   3  16      226.01      232.03     12.61 o 
   3   3  16      233.23      221.26     13.65 o 
  -6   4  16      121.57      103.06     14.77 o 
  -5   4  16       56.31       64.58      9.09 o 
  -4   4  16      111.02       94.68      8.51 o 
  -3   4  16       34.44       33.81      3.91 o 
  -2   4  16        1.29       -1.35      3.48 o 
  -1   4  16      216.26      235.10      9.75 o 
   0   4  16       42.65       33.46      6.00 o 
   1   4  16        6.94        8.65      4.59 o 
   2   4  16        0.01        1.47      4.03 o 
   3   4  16        1.97       -0.24      3.81 o 
  -6   5  16      101.24       94.86      8.47 o 
  -5   5  16      148.54      139.43      9.13 o 
  -4   5  16       86.38       82.95     12.89 o 
  -3   5  16        0.35       -3.16      3.16 o 
  -2   5  16        4.26        4.72      3.07 o 
  -1   5  16       72.89       69.07      6.11 o 
   0   5  16      500.70      516.00     17.78 o 
   1   5  16      233.60      249.65     12.54 o 
   2   5  16       93.19       79.20      8.86 o 
   3   5  16      108.35      138.08      9.68 o 
  -6   6  16       19.90       12.83     10.89 o 
  -5   6  16       19.83       16.46      6.85 o 
  -4   6  16      144.44      136.68     10.48 o 
  -3   6  16      152.07      148.69      7.78 o 
  -2   6  16        3.47        3.76      2.97 o 
  -1   6  16       45.43       45.78      5.15 o 
   0   6  16      138.81      136.43     10.45 o 
   1   6  16        0.02       -1.04      3.65 o 
   2   6  16       32.82       37.06      8.34 o 
   3   6  16       33.13       29.31      5.51 o 
  -6   7  16        2.46        1.30      4.28 o 
  -5   7  16       12.47        6.45      4.05 o 
  -4   7  16       12.13       10.75      4.28 o 
  -3   7  16      244.26      246.78     11.62 o 
  -2   7  16       49.16       50.08      5.29 o 
  -1   7  16        0.17       -1.13      2.70 o 
   0   7  16      294.21      258.42     12.61 o 
   1   7  16       23.52       14.37      5.01 o 
   2   7  16       16.27       14.57      4.75 o 
   3   7  16       26.98       21.34      8.09 o 
  -5   8  16       49.74       57.01      7.01 o 
  -4   8  16        9.41        7.46      4.05 o 
  -3   8  16       46.87       42.79     13.75 o 
  -2   8  16      171.76      175.75     22.23 o 
  -1   8  16        1.09        0.05      4.02 o 
   0   8  16       77.70       76.75      8.48 o 
   1   8  16       67.17       60.98     10.81 o 
   2   8  16        1.57        3.35      3.78 o 
   3   8  16       89.79       96.43      8.58 o 
  -5   9  16       11.82       12.71      4.76 o 
  -4   9  16      132.80      122.89      9.75 o 
  -3   9  16      208.08      216.88     17.23 o 
  -2   9  16        2.35       -1.79      4.77 o 
  -1   9  16       36.76       33.91      6.08 o 
   0   9  16        0.22       -1.61      3.86 o 
   1   9  16        0.01        3.30      3.73 o 
   2   9  16        6.52        3.43      4.45 o 
   3   9  16      461.17      476.39     16.03 o 
  -5  10  16        0.70        2.91      4.14 o 
  -4  10  16        1.26        2.11      4.04 o 
  -3  10  16      153.83      151.79     18.39 o 
  -2  10  16       52.69       59.27      7.37 o 
  -1  10  16       34.27       37.30     10.85 o 
   0  10  16      336.97      336.97     14.32 o 
   1  10  16        0.86        1.09      5.50 o 
   2  10  16       11.65        5.33      4.28 o 
  -5  11  16      238.27      247.18     45.66 o 
  -4  11  16       99.83       89.44      9.10 o 
  -3  11  16       11.76       10.04      4.69 o 
  -2  11  16        2.21        0.84      4.03 o 
  -1  11  16       10.42       14.58      8.50 o 
   0  11  16      401.17      403.91     29.60 o 
   1  11  16      109.62      108.00      8.43 o 
   2  11  16       12.57        7.37      4.57 o 
  -5  12  16       54.81       54.57      7.64 o 
  -4  12  16       76.00       79.12     10.13 o 
  -3  12  16      118.09      123.57     10.31 o 
  -2  12  16      128.49      140.58     12.14 o 
  -1  12  16      402.47      419.20     25.17 o 
   0  12  16      199.58      221.28     18.47 o 
   1  12  16       33.04       31.03      9.72 o 
   2  12  16       54.98       57.78      7.10 o 
  -4  13  16       56.08       34.61     10.73 o 
  -3  13  16       48.21       42.58     12.09 o 
  -2  13  16        1.87        0.34      7.85 o 
  -1  13  16        8.42        1.67      8.38 o 
   0  13  16       45.74       41.54      7.92 o 
   1  13  16       21.60       19.32      5.00 o 
   2  13  16       32.29       34.01      7.83 o 
  -4  14  16      165.17      172.80     12.61 o 
  -3  14  16      699.91      770.26     23.84 o 
  -2  14  16      313.13      275.16     20.98 o 
  -1  14  16      185.31      203.10     20.27 o 
   0  14  16      151.31      156.34     12.71 o 
   1  14  16       41.04       45.42      8.61 o 
  -4  15  16      182.52      209.23     13.23 o 
  -3  15  16       26.14       43.51      7.25 o 
  -2  15  16       40.08       39.91     11.03 o 
  -1  15  16       68.59       85.82     14.37 o 
   0  15  16      108.31       96.57     11.91 o 
   1  15  16       53.42       55.94     14.49 o 
  -3  16  16      242.69      237.55     14.17 o 
  -2  16  16      153.86      159.59     18.39 o 
  -1  16  16      240.92      235.52     22.26 o 
   0  16  16      223.18      203.59     14.69 o 
   1  16  16       50.40       45.51     14.27 o 
  -2  17  16       57.77       40.51     11.77 o 
  -1  17  16       20.66       21.92     10.18 o 
   0  17  16      143.40      137.33     18.29 o 
  -6   1  17        2.10        1.29      2.87 o 
  -5   1  17        2.25        0.68      2.61 o 
  -4   1  17       19.73       20.94      3.63 o 
  -3   1  17       61.81       53.20      4.67 o 
  -2   1  17       39.92       46.92      4.46 o 
  -1   1  17       54.99       55.97      4.85 o 
   0   1  17      179.54      165.14     11.80 o 
   1   1  17        0.27       -3.78      4.77 o 
   2   1  17       49.82       69.84     11.84 o 
   3   1  17       36.05       45.14      7.67 o 
  -6   2  17       28.44       28.84      4.71 o 
  -5   2  17        5.49        3.42      2.89 o 
  -4   2  17        0.08       -0.92      2.49 o 
  -3   2  17       76.83       61.02      5.62 o 
  -2   2  17       16.83       13.21      3.17 o 
  -1   2  17       31.14       30.34      3.98 o 
   0   2  17       90.17      111.76      9.83 o 
   1   2  17        7.84        0.01      4.26 o 
   2   2  17       50.31       64.40      8.48 o 
   3   2  17       50.40       55.22      8.26 o 
  -6   3  17        2.34        3.41      2.87 o 
  -5   3  17        7.26        7.39      4.31 o 
  -4   3  17       40.88       50.62      4.60 o 
  -3   3  17      889.85      898.09     21.22 o 
  -2   3  17      184.97      177.71      7.24 o 
  -1   3  17      205.33      204.33     11.81 o 
   0   3  17      133.30      119.22     10.03 o 
   1   3  17       72.95       60.52      7.76 o 
   2   3  17      178.61      197.28     13.51 o 
   3   3  17       55.21       56.72      8.46 o 
  -6   4  17       14.61       10.28      8.45 o 
  -5   4  17       11.18        8.14      3.22 o 
  -4   4  17      307.79      310.16     10.36 o 
  -3   4  17      108.21      109.38      6.29 o 
  -2   4  17        0.65       -0.33      2.97 o 
  -1   4  17        2.87        3.04      3.28 o 
   0   4  17        3.45        5.70      4.32 o 
   1   4  17      405.38      418.27     16.71 o 
   2   4  17       39.70       44.40      7.12 o 
   3   4  17      412.71      420.54     18.27 o 
  -5   5  17        1.30        7.36      4.13 o 
  -4   5  17        4.66        3.55      3.91 o 
  -3   5  17      195.66      198.69      9.02 o 
  -2   5  17      221.60      223.35      9.35 o 
  -1   5  17      175.13      178.80      9.07 o 
   0   5  17      785.62      789.12     23.28 o 
   1   5  17       98.94      127.72     10.86 o 
   2   5  17       49.75       43.40      7.37 o 
   3   5  17      110.84      102.68     10.69 o 
  -5   6  17      135.95      136.19     10.19 o 
  -4   6  17      180.22      190.00     11.08 o 
  -3   6  17       37.85       35.07      5.77 o 
  -2   6  17       49.12       50.11      5.59 o 
  -1   6  17       17.21       14.66      6.86 o 
   0   6  17      353.68      343.75     20.07 o 
   1   6  17      677.66      723.22     22.70 o 
   2   6  17      120.17      123.88     11.29 o 
   3   6  17      395.51      455.59     42.55 o 
  -5   7  17        9.55       11.46      5.92 o 
  -4   7  17        5.32        9.31      7.62 o 
  -3   7  17       53.79       51.58      6.86 o 
  -2   7  17       28.43       36.05      4.90 o 
  -1   7  17       95.88      103.86      9.51 o 
   0   7  17      221.78      238.93     12.75 o 
   1   7  17      180.78      190.26     13.14 o 
   2   7  17       63.44       70.30      9.80 o 
   3   7  17       27.27       25.09      6.81 o 
  -5   8  17      104.29      117.01      9.88 o 
  -4   8  17      398.52      389.90     15.43 o 
  -3   8  17       49.04       54.29      8.86 o 
  -2   8  17        8.37       13.30      4.74 o 
  -1   8  17        0.49        3.13      4.47 o 
   0   8  17      467.75      482.85     17.82 o 
   1   8  17      230.45      237.06     14.99 o 
   2   8  17      713.30      751.79     24.12 o 
  -5   9  17       13.45       12.87      5.00 o 
  -4   9  17       28.73       24.77      5.72 o 
  -3   9  17      214.54      204.22     12.64 o 
  -2   9  17      120.10      123.64     16.42 o 
  -1   9  17      201.67      188.30     11.52 o 
   0   9  17      439.92      428.97     16.87 o 
   1   9  17      160.11      187.66     12.07 o 
   2   9  17      246.90      253.09     14.09 o 
  -5  10  17      297.13      292.53     20.74 o 
  -4  10  17      195.85      196.56     17.55 o 
  -3  10  17        8.84       12.55      5.03 o 
  -2  10  17       68.98       72.50      8.31 o 
  -1  10  17       32.61       17.99      9.41 o 
   0  10  17        0.81        2.99      4.32 o 
   1  10  17      230.13      236.75     25.07 o 
   2  10  17       90.88      123.42     11.46 o 
  -4  11  17       64.74       64.15      8.16 o 
  -3  11  17        0.18       -5.98      5.98 o 
  -2  11  17      146.22      123.06     10.45 o 
  -1  11  17       46.26       51.20     11.71 o 
   0  11  17      191.46      184.95     13.06 o 
   1  11  17      223.01      220.47     14.28 o 
   2  11  17       67.71       84.45      9.78 o 
  -4  12  17       38.30       34.94      6.72 o 
  -3  12  17        1.66        3.96      6.76 o 
  -2  12  17       29.22       32.78     10.44 o 
  -1  12  17       34.54       27.92     10.76 o 
   0  12  17      167.56      146.86     17.41 o 
   1  12  17        8.32        1.24      4.89 o 
  -4  13  17       29.89       32.83      6.57 o 
  -3  13  17        0.70        0.62      4.62 o 
  -2  13  17        3.44        7.17      8.23 o 
  -1  13  17       30.27       24.01     10.53 o 
   0  13  17       11.01       26.81     10.05 o 
   1  13  17      111.87       89.77     14.47 o 
  -3  14  17        0.03       12.45      5.52 o 
  -2  14  17        9.46       15.52      9.14 o 
  -1  14  17       30.45       30.33     11.00 o 
   0  14  17       24.37       34.65     11.12 o 
   1  14  17       10.13       14.52      9.37 o 
  -3  15  17      126.35      112.26     13.62 o 
  -2  15  17        4.29       -1.16      8.28 o 
  -1  15  17        4.58       -4.86      8.10 o 
   0  15  17        8.19       18.94     10.47 o 
  -2  16  17        3.55       -4.79      7.50 o 
  -1  16  17       81.92       68.95     14.30 o 
  -5   0  18       54.98       57.31      7.01 o 
  -4   0  18       45.81       42.36      6.63 o 
  -3   0  18      150.66      138.81     32.35 o 
  -2   0  18       15.66       18.26      5.28 o 
  -1   0  18     1081.97     1137.92     28.33 o 
   0   0  18     1080.41     1077.24     40.88 o 
   1   0  18      147.31      139.68     16.07 o 
   2   0  18      210.09      196.11     19.85 o 
  -5   1  18       62.52       60.28      5.03 o 
  -4   1  18      654.31      711.99     14.65 o 
  -3   1  18      561.64      546.84     15.27 o 
  -2   1  18      411.28      424.59     11.25 o 
  -1   1  18      507.47      519.99     18.12 o 
   0   1  18      570.61      577.06     23.51 o 
   1   1  18       16.78        8.41      4.82 o 
   2   1  18      151.36      133.37     11.69 o 
  -5   2  18      187.97      194.96     16.07 o 
  -4   2  18       57.05       60.94      5.15 o 
  -3   2  18       61.75       67.06      5.32 o 
  -2   2  18       44.78       42.25      6.01 o 
  -1   2  18       17.86       23.32      4.48 o 
   0   2  18      395.62      459.35     17.80 o 
   1   2  18      413.15      414.66     17.21 o 
   2   2  18      765.54      843.59     26.20 o 
  -5   3  18       67.57       58.86      5.68 o 
  -4   3  18      487.23      501.67     12.10 o 
  -3   3  18      711.32      735.43     15.09 o 
  -2   3  18       66.45       65.19      5.32 o 
  -1   3  18      236.75      231.15     29.40 o 
   0   3  18      500.38      497.12     18.52 o 
   1   3  18        0.51       -0.63      4.35 o 
   2   3  18       40.67       47.72      8.43 o 
  -5   4  18      109.04      112.42      9.45 o 
  -4   4  18      108.75      102.60      7.17 o 
  -3   4  18        4.59       -1.20      3.25 o 
  -2   4  18        1.12        0.06      3.54 o 
  -1   4  18      201.52      210.31     12.12 o 
   0   4  18      534.27      494.04     21.94 o 
   1   4  18      111.87      122.95     11.08 o 
   2   4  18      185.29      204.72     13.38 o 
  -5   5  18       26.99       22.91      5.41 o 
  -4   5  18       26.38       31.64      6.03 o 
  -3   5  18        0.51        0.44      3.29 o 
  -2   5  18       44.84       48.50      5.60 o 
  -1   5  18       14.26       14.08      5.32 o 
   0   5  18       18.51       22.08      5.77 o 
   1   5  18       26.10       24.12      6.25 o 
   2   5  18        0.10        4.48      4.83 o 
  -5   6  18       64.37       59.89      7.63 o 
  -4   6  18        6.67       -1.34      4.23 o 
  -3   6  18        2.81       11.21      5.04 o 
  -2   6  18        4.68        6.01      3.49 o 
  -1   6  18      187.38      177.12     16.94 o 
   0   6  18        0.30        1.08      4.63 o 
   1   6  18        0.61       -3.50      4.58 o 
   2   6  18      226.95      218.00     16.23 o 
  -5   7  18        6.95        6.02      4.34 o 
  -4   7  18        0.20       -3.37      5.25 o 
  -3   7  18        4.00       -0.45      4.00 o 
  -2   7  18        1.14        3.82      3.42 o 
  -1   7  18       68.08       74.36      8.68 o 
   0   7  18       17.99       24.69      6.55 o 
   1   7  18        1.96        4.98      4.78 o 
   2   7  18       29.41       28.44      6.98 o 
  -5   8  18        0.54        3.39      4.49 o 
  -4   8  18       17.01       19.36      5.50 o 
  -3   8  18        0.68        1.86      4.04 o 
  -2   8  18       25.66       21.91      5.66 o 
  -1   8  18       34.49       24.35      5.96 o 
   0   8  18       35.26       36.18     11.14 o 
   1   8  18        0.00        0.24      4.52 o 
   2   8  18        8.11        4.35      5.24 o 
  -4   9  18      297.06      303.52     14.48 o 
  -3   9  18       94.56       96.23     13.02 o 
  -2   9  18       15.41       26.72      5.96 o 
  -1   9  18       28.31       37.68      6.78 o 
   0   9  18       84.74       69.34      8.69 o 
   1   9  18        5.19        5.02      5.17 o 
   2   9  18        7.24        4.34      7.52 o 
  -4  10  18       45.46       57.58      7.78 o 
  -3  10  18       30.70       29.63      6.37 o 
  -2  10  18        1.28        3.83      4.60 o 
  -1  10  18        3.90        1.47      7.96 o 
   0  10  18       15.92       26.31      6.30 o 
   1  10  18      274.07      270.32     14.29 o 
  -4  11  18      207.72      197.45     12.54 o 
  -3  11  18      173.83      180.66     12.86 o 
  -2  11  18       92.70      160.60     18.97 o 
  -1  11  18      611.43      644.36     32.75 o 
   0  11  18      214.02      219.12     21.92 o 
   1  11  18       28.34       25.66      6.72 o 
  -4  12  18       30.33       26.85     10.67 o 
  -3  12  18        2.79        3.30      4.67 o 
  -2  12  18       60.00       30.41     10.77 o 
  -1  12  18        3.66       17.52      9.47 o 
   0  12  18      727.07      722.79     34.82 o 
   1  12  18       48.07       30.61     13.14 o 
  -3  13  18      219.87      210.99     13.47 o 
  -2  13  18      108.00       90.12     15.15 o 
  -1  13  18      116.11      100.19     15.81 o 
   0  13  18       12.61        3.92      8.74 o 
  -3  14  18        1.87        1.67      5.03 o 
  -2  14  18       74.78       74.97     14.49 o 
  -1  14  18      145.33      155.30     18.81 o 
   0  14  18       23.10       32.62     11.12 o 
  -2  15  18      260.85      273.97     22.78 o 
  -1  15  18      193.80      183.49     20.63 o 
  -5   1  19        1.11       -1.30      3.04 o 
  -4   1  19      168.87      157.52      7.68 o 
  -3   1  19       49.59       39.01      5.47 o 
  -2   1  19        3.02        3.12      2.90 o 
  -1   1  19       63.94       44.44      7.45 o 
   0   1  19        0.49        3.01      9.45 o 
   1   1  19       13.83       19.76      5.90 o 
   2   1  19        5.84       13.14      5.80 o 
  -5   2  19       15.49       14.18      4.03 o 
  -4   2  19        2.23       -1.73      3.67 o 
  -3   2  19        0.06       -0.67      2.93 o 
  -2   2  19       52.04       55.77      5.17 o 
  -1   2  19       99.66       96.79      9.99 o 
   0   2  19       99.24      107.10     12.29 o 
   1   2  19      100.69      106.35     10.59 o 
   2   2  19       44.79       40.21      7.73 o 
  -5   3  19       90.62      106.25     10.75 o 
  -4   3  19      281.57      288.44      9.45 o 
  -3   3  19       70.06       67.13      5.60 o 
  -2   3  19       12.25        7.71      6.49 o 
  -1   3  19       77.17       95.68     10.61 o 
   0   3  19       10.74        6.29      5.25 o 
   1   3  19        0.32        4.11      4.98 o 
   2   3  19        7.99        5.62     10.77 o 
  -5   4  19       89.10       91.75      9.34 o 
  -4   4  19        0.01        3.31      4.29 o 
  -3   4  19      245.10      257.03     10.64 o 
  -2   4  19       10.28        5.03      3.91 o 
  -1   4  19      256.79      273.76     14.30 o 
   0   4  19      571.41      574.77     21.36 o 
   1   4  19       42.67       37.99      7.31 o 
   2   4  19      159.25      134.11     12.16 o 
  -5   5  19      180.81      186.13     12.04 o 
  -4   5  19      299.87      310.32     14.17 o 
  -3   5  19       25.16       21.15      6.24 o 
  -2   5  19        3.62        6.02      3.70 o 
  -1   5  19        7.60        5.04      4.95 o 
   0   5  19       99.78       98.52     10.14 o 
   1   5  19       31.72       24.31      6.39 o 
   2   5  19       15.45       17.68     14.25 o 
  -5   6  19       50.85       45.92     11.88 o 
  -4   6  19       31.33       31.58      6.53 o 
  -3   6  19        0.07       -0.51      4.01 o 
  -2   6  19       38.13       32.71      5.21 o 
  -1   6  19      236.67      254.97     17.06 o 
   0   6  19      250.40      264.54     14.06 o 
   1   6  19       46.75       65.54      9.01 o 
   2   6  19      110.14      100.54     10.94 o 
  -4   7  19       89.92       89.57     10.15 o 
  -3   7  19       97.34       95.85      9.67 o 
  -2   7  19        1.38       -3.75      3.75 o 
  -1   7  19        6.98       -0.12     12.43 o 
   0   7  19      107.33       98.71     23.58 o 
   1   7  19       58.10       46.96     10.73 o 
  -4   8  19        9.77       -1.22      4.27 o 
  -3   8  19       70.34       73.76      8.69 o 
  -2   8  19       27.03       21.88      7.21 o 
  -1   8  19       44.80       50.12      7.63 o 
   0   8  19      201.12      212.38     16.47 o 
   1   8  19      184.47      205.41     13.46 o 
  -4   9  19      204.13      187.29     22.92 o 
  -3   9  19       62.66       54.00      7.85 o 
  -2   9  19        4.43       14.04      9.32 o 
  -1   9  19       26.80       35.12     11.58 o 
   0   9  19       90.09      115.03     12.62 o 
   1   9  19       20.52       17.38      6.45 o 
  -4  10  19        6.12        5.11      6.02 o 
  -3  10  19      103.93       87.83      9.46 o 
  -2  10  19      241.49      199.45     20.80 o 
  -1  10  19      712.86      662.78     33.68 o 
   0  10  19      388.45      409.28     17.48 o 
   1  10  19       28.09       24.46      9.97 o 
  -3  11  19       11.80       11.25      5.79 o 
  -2  11  19        0.13       -0.05      8.18 o 
  -1  11  19       87.26       68.87     13.61 o 
   0  11  19       92.92      102.10     16.09 o 
  -3  12  19        8.11        1.81      5.32 o 
  -2  12  19      109.40      125.61     17.92 o 
  -1  12  19        3.23       -0.50      8.32 o 
   0  12  19       72.64       77.93     14.60 o 
  -2  13  19       17.22       20.57     10.80 o 
  -1  13  19        0.47       -8.11      8.11 o 
  -4   0  20        2.58        5.43     11.73 o 
  -3   0  20      123.02      107.51      9.87 o 
  -2   0  20      363.47      378.73     16.09 o 
  -1   0  20      779.62      755.29     34.27 o 
   0   0  20      198.34      187.12     19.78 o 
   1   0  20        0.29       -5.53      5.53 o 
  -4   1  20       69.04       73.82      5.99 o 
  -3   1  20      154.12      164.01      8.43 o 
  -2   1  20      392.33      401.66     11.78 o 
  -1   1  20      154.76      155.13     12.44 o 
   0   1  20      274.23      257.04     16.22 o 
   1   1  20      198.52      188.03     14.09 o 
  -4   2  20      612.01      548.26     13.63 o 
  -3   2  20      103.82      109.97      7.09 o 
  -2   2  20      254.60      256.85      9.87 o 
  -1   2  20      667.51      678.42     23.07 o 
   0   2  20       72.20       62.43      8.87 o 
   1   2  20      102.88      116.29     11.50 o 
  -4   3  20       24.92       29.89      5.02 o 
  -3   3  20       80.73       79.47      6.42 o 
  -2   3  20      135.48      128.43      9.33 o 
  -1   3  20       35.81       39.62      7.77 o 
   0   3  20      149.19      141.03     12.21 o 
   1   3  20      392.69      425.64     18.69 o 
  -4   4  20       71.51       75.74      8.81 o 
  -3   4  20      126.88      122.42      8.83 o 
  -2   4  20      189.67      191.79     10.33 o 
  -1   4  20      573.04      552.34     20.53 o 
   0   4  20        2.76       -1.46      4.54 o 
   1   4  20       30.67       29.35      7.21 o 
  -4   5  20       45.05       45.68      7.30 o 
  -3   5  20        0.72        1.90      4.53 o 
  -2   5  20      100.03      107.64     10.59 o 
  -1   5  20       19.55       25.33     12.88 o 
   0   5  20       62.18       65.89      8.78 o 
   1   5  20        8.53        4.82      5.37 o 
  -4   6  20       36.37       30.22      6.68 o 
  -3   6  20        4.11        3.88      6.06 o 
  -2   6  20       81.63       72.79      9.19 o 
  -1   6  20        7.12        5.58      5.38 o 
   0   6  20        0.81        0.29      4.97 o 
   1   6  20       18.18       15.44      6.17 o 
  -4   7  20       10.50        5.98      5.05 o 
  -3   7  20        0.27        2.83      4.52 o 
  -2   7  20       78.93       92.62     15.82 o 
  -1   7  20        6.83        7.27     12.07 o 
   0   7  20        6.65        7.42      5.58 o 
   1   7  20      536.49      595.48     22.12 o 
  -4   8  20        6.81        4.06      4.69 o 
  -3   8  20       16.69       12.51      5.69 o 
  -2   8  20       16.05       14.66      9.59 o 
  -1   8  20       77.89       69.26     13.22 o 
   0   8  20       37.82       40.97      7.72 o 
  -3   9  20        0.16       -1.31      4.68 o 
  -2   9  20       50.77       34.47     11.23 o 
  -1   9  20        2.57        0.32      8.43 o 
   0   9  20        3.46        7.60      5.95 o 
  -3  10  20      102.41      111.64     11.25 o 
  -2  10  20       47.51       28.26     11.74 o 
  -1  10  20      103.51      122.38     17.95 o 
   0  10  20      120.41      129.93     17.86 o 
  -2  11  20        4.81        0.17      8.45 o 
  -1  11  20       83.16       83.03     15.31 o 
  -4   1  21        8.94        9.10      3.75 o 
  -3   1  21       14.92        9.37      3.75 o 
  -2   1  21       29.75       33.19      7.80 o 
  -1   1  21       13.54       10.62      5.69 o 
   0   1  21        0.13       -3.80      4.81 o 
  -4   2  21        9.84       10.83      3.85 o 
  -3   2  21        0.01       -1.86      3.02 o 
  -2   2  21       19.32       17.40      6.84 o 
  -1   2  21        0.40       -4.73      4.73 o 
   0   2  21        1.19        1.36      5.21 o 
  -4   3  21        6.06       13.04      5.91 o 
  -3   3  21       61.65       57.56      6.86 o 
  -2   3  21        2.03       -2.02      5.18 o 
  -1   3  21        8.98        9.18      5.66 o 
   0   3  21       76.71       47.11      8.25 o 
  -4   4  21      180.42      174.00     12.84 o 
  -3   4  21        2.50        0.45      4.22 o 
  -2   4  21       71.01       76.63      9.66 o 
  -1   4  21       27.61        2.18     11.52 o 
   0   4  21       43.47       52.52     15.01 o 
  -3   5  21      154.33      147.25     12.10 o 
  -2   5  21      129.93      127.98     12.11 o 
  -1   5  21      146.08      129.47     12.02 o 
   0   5  21       56.30       69.21     10.09 o 
  -3   6  21       80.63       56.61      8.33 o 
  -2   6  21      129.33      142.24     12.44 o 
  -1   6  21        4.06       -1.73      5.26 o 
   0   6  21        2.92        1.00      5.25 o 
  -3   7  21      200.44      197.47     14.00 o 
  -2   7  21        1.18       -1.04      8.46 o 
  -1   7  21        8.41        5.19      5.70 o 
   0   7  21       21.21       12.60      6.53 o 
  -3   8  21      114.84      103.82     10.74 o 
  -2   8  21       14.40       10.68      9.38 o 
  -1   8  21       52.45       46.61     13.49 o 
  -2   9  21      182.92      156.85     19.45 o 
  -3   0  22      163.52      155.04     14.04 o 
  -2   0  22      182.37      213.59     21.35 o 
  -1   0  22      125.62      120.07     17.10 o 
  -3   1  22      221.23      217.44     10.03 o 
  -2   1  22       49.05       42.98      8.13 o 
  -1   1  22       30.97       22.90      7.07 o 
  -3   2  22       88.69       87.48      8.41 o 
  -2   2  22        9.69       14.51      7.03 o 
  -1   2  22      186.93      174.60     14.01 o 
  -3   3  22      269.47      249.57     12.05 o 
  -2   3  22      230.05      220.35     15.37 o 
  -1   3  22       67.89       49.53      8.54 o 
  -2   4  22       36.55       24.26      6.98 o 
  -1   4  22       39.05       26.07     10.84 o 
  -2   5  22       93.42       79.74     10.03 o 
  -1   5  22       20.64       16.19      6.66 o 
                                                 
